# Supplementary material for: Chondroitin sulfate proteoglycans prevent immune cell phenotypic conversion and inflammation resolution via TLR4 in rodent models of spinal cord injury
Source: Nat Commun. 2022 May 25;13:2933. doi: 10.1038/s41467-022-30467-5 (PMC9133109; doi:10.1038/s41467-022-30467-5)
Supplement: Supplementary file 4 — Source data File [file 41467_2022_30467_MOESM4_ESM.xlsx]

## Sheet: Figure 1 - OK
Figure 1b					Figure 1d											Figure 1e
LV-GFP		LV-ChABC			LV-GFP					LV-ChABC						LV-GFP					LV-ChABC
Force	Displacement	Force	Displacement		1 dpi	3 dpi	7 dpi	14 dpi	28 dpi	1 dpi	3 dpi	7 dpi	14 dpi	28 dpi		1 dpi	3 dpi	7 dpi	14 dpi	28 dpi	1 dpi	3 dpi	7 dpi	14 dpi	28 dpi
155	846	163	952		12200.4	7774.67	1208	558	471.404	8823.6	12036	137.333	578	602.5		3307.2	6354.67	8220	5736	7798	2802	5590.67	2786.67	7318	11278.8
153	682	150	740		12902.4	6728	630	406	469.026	8210	8633.33	216	278	339.31		2035.7	5186.67	5141.33	2372	4818.09	2791.52	1697.33	4868	1992	4441.19
152	829	155	690		7418	20389.3	1234	550	316.167	10822.6	19196	239.333	310	471.404		3135.97	7873.33	10966	6676	10107.2	1769.27	4339	5609.33	2450	4818.09
150	831	153	881		5001.67	18302.5	510	288		8241.1	5592.5	157.5	341.333			1392.51	6953.75	8087.5	18008		458.728	3668.75	5272.5	5241.33
150	848	157	765		4354.87	10957.9	837.322	557.333		8723.76	8116.32	518.999	429.333			468.839	8289.54	9691.39	8942.67		2566.95	5048.28	5954.49	9417.33
156	1151	156	864		4276.5	2971.6	631.657	462		6787.5	10280.4	331.447	257.333			1587	3078.7	4851.7	12632		1710	10816	2933.39	8228
154	740	150	829		4461.6	13917.8	2656.12			7323.6	14537	875.853				1804.8	3738.8	8506.42			1434	3858.92	5711.46
150	811	156	846		8206.8	11136.2	911.058			6657.6	17923.4	463.033				2254.8	2412.48	6674.72			2739.6	4890	3584.6
152	758	153	970			6780.65	524.559				11809.9	265.087					1916.2	7421				4736.92	4454
172	900	153	917			14310.3	1631.22				5427.19	776					4950	3528.12				2055.86	3992
162	970	154	740			11954.2	2047.49				8396.75	546.282					4535.62	7276.09				1576.68	3363.05
154	829	153	864
153	723	160	829
154	829	151	881
157	830	152	882
155	776	155	758
157	987	153	899
150	917	171	987
150	829	161	1040
159	864	156	864
156	800	155	1090		Figure 1j - microglia			Figure 1k - macrophages			Figure 1m
152	899	151	987		LV-GFP	LV-ChABC		LV-GFP	LV-ChABC		LV-GFP		LV-ChABC
157	829	153	1140		7 dpi	7 dpi		7 dpi	7 dpi		CD43 low	CD43 high	CD43 low	CD43 high
151	899	167	881		8861.33	2885.33		1389	409.333		664	602	160	152
150	811	151	881		6216	4949.33		710	345.333		344	262	184	136
151	864	156	740		11732	5778.67		1112	368		680	336	198	134
170	899	157	1058		7782.5	4355		1142.5	522.5		847.5	280	202	238
157	934	156	758
159	864	154	776
158	881	153	1058
151	899	156	697
151	934	155	917
156	917	150	829
153	687	151	934
180	881	155	846
156	811	158	864
190	934	169	1026
165	705	168	881
155	864	153	899
156	811	158	864
163	1005	154	934
153	1270	157	740
149	846	152	917
150	829	167	987
152	776	178	1040
153	1300	154	758
151	866	150	829
152	811	154	881
154	811	151	1058
156	1023	152	811
162	846	153	899
158	987	155	846
154	934	151	930
157	987	153	899
152	776	178	1040
150	829	167	987
163	1005	154	934
150	917	171	987
159	864	156	864
154	829	153	864
150	848	157	765
156	1151	156	864
157	934	156	758
158	987	155	846
154	934	151	930
159	864	154	776
158	881	153	1058
159	864	156	864
150	829	167	987
152	776	178	1040
155	846	163	952
153	682	150	740
156	800	155	1090
162	970	154	740
154	829	153	864
153	723	160	829
158	987	155	846
158	987	155	846
150	848	157	765
152	811	154	881
152	776	178	1040
154	934	151	930

## Sheet: Figure 2 - OK
Figure 2 b-e Supplementary Fig 2																																					Figure 2h				Figure 2i - heatmap
time	group	CD68	CD86	INOS	CD206	CD163	Arg.I	IL6	IL1b	IL12b	TNFa	IL18	CSF1	CSF2	CSF3	IFNg	CCL2	CXCL10	CXCL1	CXCL2	CXCL5	IL4	IL10	IL13	TGFb	CXCR2	CCR2	L.Sel	PTPs	TLR4	MMP2	MMP9	MMP12	time	group		group	variable	value			Naive 1	Naive 2	Naive 3	Naive 4	Naive 5	Naive 6	LV-GFP	LV-GFP
6hpo	Naive 1	3.61466	-1.05811	-1.00894	3.18856	2.12599	-1.04471	-1.11996	-1.1431	0	-0.790042	2.87519	0.569286	-1.13191	-1.07653	0	-1.16158	-1.10605	-1.18579	-1.13352	0	0	-0.990609	-0.903888	1.30903	-1.06539	-0.554591	-0.988045	1.0354	0.901714	3.09239	-0.819953	2.19383	6hpo	Naive 1		LV-GFP	Dim.1	7.94388		MHCII	0.00718893	0.00579791	0.00718893	0.00649342	0.00718893	0.0044069	5.52002	1.93814
6hpo	Naive 2	-0.277305	-1.05811	-1.01888	0.430355	1.14044	-0.712658	-1.16172	-1.15849	0	-0.500295	0.626086	-0.908875	-1.13191	-1.07653	0	-1.16158	-1.10605	-1.18579	-1.13352	0	0	-0.990609	-0.903888	1.49923	-0.727439	1.02598	-0.589339	2.7287	2.72466	0.748395	1.14627	2.58304	6hpo	Naive 2		LV-GFP	Dim.1	0.629406		CCR2	0.41471	1.75836	0.184072	0.512012	0.401717	0.652591	4.57652	1.6351
6hpo	Naive 3	-0.666914	-1.05811	-1.02922	-0.682619	-0.88161	-1.29098	-1.16993	-1.19036	0	-1.46587	-1.50651	-1.76458	-1.13191	-1.07653	0	-1.16158	-1.10605	-1.18579	-1.13352	0	0	-0.990609	-0.903888	-0.941614	-1.10752	-0.826269	-1.04718	-0.636055	-0.80727	-0.525414	-1.12318	-0.462025	6hpo	Naive 3		LV-GFP	Dim.1	0.631189		IL1b	1.13865	0.809054	0.12646	0.488398	0.39533	0.603376	2.29919	1.22795
6hpo	Naive 4	-0.186008	-1.05811	-1.02493	0.357125	0.258291	-1.101	-1.16435	-1.17346	0	-1.07774	-0.178622	-1.08733	-1.13191	-1.07653	0	-1.16158	-1.10605	-1.18579	-1.13352	0	0	-0.990609	-0.903888	0.21839	-1.04882	-0.440247	-0.965298	0.571755	0.538537	0.504471	-0.762943	0.308411	6hpo	Naive 4		LV-GFP	Dim.1	2.49202		L-Sel	0.632966	3.34406	0.230848	0.787639	0.790373	0.784914	2.77138	1.77243
6hpo	Naive 5	-0.0759588	-1.05811	-1.02661	0.124089	0.0814357	-1.05397	-1.16435	-1.1778	0	-1.06749	-0.12227	-1.22768	-1.13191	-1.07653	0	-1.16158	-1.10605	-1.18579	-1.13352	0	0	-0.990609	-0.903888	2.49406	-1.01532	-0.570002	-0.964896	0.105796	0.352032	0.514956	-0.719241	0.608063	6hpo	Naive 5		LV-GFP	Dim.1	2.77864		Smad3	0.783348	0.622257	0.461167	0.622257	0.541712	0.622257	1.68699	1.20118
6hpo	Naive 6	-0.278228	-1.05811	-1.02234	0.630438	0.456574	-1.14167	-1.16435	-1.16809	0	-1.08781	-0.233242	-0.923857	-1.13191	-1.07653	0	-1.16158	-1.10605	-1.18579	-1.13352	0	0	-0.990609	-0.903888	-0.800002	-1.07226	-0.274866	-0.965699	1.18235	0.739818	0.494057	-0.802879	0.0875259	6hpo	Naive 6		LV-ChABC	Dim.1	-4.09197		CD68	0.880624	0.0963107	0.0177961	0.114709	0.136886	0.0961245	1.79135	1.59789
6hpo	LV-GFP	-0.356455	-0.184947	0.624886	-0.932648	-0.632202	1.16349	0.726798	0.816277	0	-0.152841	-1.17691	1.46251	0.910293	0.31488	0	0.780881	0.00793731	0.175019	0.666943	0	0	0.113994	0.0826382	-0.531254	1.05439	-0.641345	0.63344	-0.276267	-0.380528	-0.452491	1.05456	-0.531885	6hpo	LV-GFP		LV-ChABC	Dim.1	-5.74577		IL18	1.40588	0.751553	0.131121	0.517441	0.533835	0.50155	2.10594	0.617029
6hpo	LV-GFP	-0.329313	1.23798	1.40117	-0.561286	-0.203556	0.482787	0.800524	1.29007	0	1.54172	0.750556	-0.351031	1.0493	-0.12287	0	1.20514	0.922898	0.883973	1.36898	0	0	0.412406	0.217613	-0.472896	1.53081	2.71134	-0.267274	-1.14061	-0.374899	-0.501671	1.36664	-0.531885	6hpo	LV-GFP		LV-ChABC	Dim.1	-4.44677		CD206	1.2706	0.476414	0.155948	0.455329	0.388229	0.534025	1.01747	1.85331
6hpo	LV-GFP	-0.00851281	0.79401	0.177336	0.396847	2.12599	1.01675	1.7353	0.938413	0	0.699053	0.226988	0.108366	0.94599	2.06518	0	0.535301	1.40925	1.29271	0.599595	0	0	2.12287	2.07635	0.182785	-0.291707	-0.965532	0.00775039	-0.906575	-1.11788	-0.258748	-0.158604	-0.531885	6hpo	LV-GFP		LV-ChABC	Dim.1	-0.953051		C1qa	0.336396	0.210513	0.231494	0.252474	0.147572	0.231494	1.97203	1.55798
6hpo	LV-GFP	-0.502414	0.152755	-0.147628	-0.793616	-0.86065	-0.535878	0.136686	0.143074	0	0.935351	-0.415422	0.945752	0.127392	0.592544	0	0.233536	0.202739	0.638032	0.132998	0	0	0.254293	0.200256	-0.747293	-0.182361	-0.77376	0.00586509	0.136031	-0.96687	-0.532808	0.250056	-0.531885	6hpo	LV-GFP		LV-ChABC	Dim.1	0.762422		INOS	1.95658	1.01975	0.0457059	0.450113	0.291862	0.694169	4.00932	1.27322
6hpo	LV-GFP	-0.291272	0.580998	0.0916371	-0.545378	-0.551389	0.632184	0.737912	0.394974	0	0.806133	-0.134945	0.432454	1.11423	0.774409	0	1.02481	0.539222	0.774232	0.251749	0	0	-0.0660726	0.425706	-0.294109	0.384774	0.0281851	2.13456	-0.857767	0.335772	-0.990845	-1.17491	-0.531885	6hpo	LV-GFP		LV-GFP	Dim.2	-4.73056		CSF1	2.64159	1.16754	0.314209	0.989583	0.849622	1.1526	1.34247	1.00697
6hpo	LV-GFP	-0.307076	0.418962	0.936243	-0.399973	-0.579551	0.431391	0.961739	1.19894	0	0.705511	-0.172447	0.650343	0.402251	0.650456	0	0.352615	0.732191	0.720635	1.13251	0	0	1.51785	0.862725	-0.49022	0.670794	0.137301	1.81701	0.136031	0.469067	-0.991661	-1.17836	-0.531885	6hpo	LV-GFP		LV-GFP	Dim.2	0.830654		MMP9	0.613556	3.58163	0.155826	0.699614	0.765583	0.639329	2.2109	1.5689
6hpo	LV-ChABC	-0.561627	0.0766961	0.171078	-0.761108	-0.829244	-0.41749	0.150347	-0.0262544	0	-0.438681	-1.04994	1.06332	-0.286559	0.371456	0	-0.016551	1.46656	0.331992	-0.0940357	0	0	-0.320857	-0.306007	-1.04388	-0.185629	-0.796019	-0.170242	-0.345769	-1.32613	-0.768736	-0.178765	-0.531885	6hpo	LV-ChABC		LV-GFP	Dim.2	-0.920787		Arg I	0.486667	0.940005	0.150451	0.409813	0.474026	0.354299	2.62631	1.95635
6hpo	LV-ChABC	0.507134	0.666991	-0.153721	0.462761	-0.20559	0.882362	0.730089	0.646049	0	0.432747	0.105589	-0.658443	0.275093	1.41848	0	1.05815	-0.409531	1.28842	0.469584	0	0	0.0708327	-0.903888	-0.741189	0.0199548	-0.232637	-0.147874	-0.982205	-0.718745	-0.270266	0.529414	-0.531885	6hpo	LV-ChABC		LV-GFP	Dim.2	-0.490032		TNFa	1.15247	1.53456	0.261255	0.773085	0.786598	0.759804	1.8451	1.0709
6hpo	LV-ChABC	-0.228709	2.22578	2.14743	-0.432179	-0.672004	1.19496	0.850222	1.17006	0	1.76333	-0.323408	0.385023	0.69569	0.378205	0	1.443	0.685026	0.875246	1.60361	0	0	1.27406	1.49686	-0.0613954	1.60262	1.11759	1.11906	-0.41692	-0.138988	0.415757	1.8114	-0.531885	6hpo	LV-ChABC		LV-GFP	Dim.2	4.70868		Nlrp1a	0.057572	0.0837506	0.0732792	0.0837506	0.0942221	0.0837506	2.38499	1.92383
6hpo	LV-ChABC	-0.0520045	0.379411	0.882485	-0.481368	-0.77293	1.49443	0.115055	0.43971	0	-0.30307	0.729297	1.30475	1.5578	0.0164422	0	0.352615	1.08	0.134512	0.669188	0	0	0.564267	1.27107	0.420358	1.43311	1.05488	0.388168	-0.333893	-0.230296	-0.477391	0.760507	-0.531885	6hpo	LV-ChABC		LV-ChABC	Dim.2	-2.08467		TLR4	0.776687	1.26429	0.319565	0.679544	0.629657	0.733383	1.96243	1.95581
12hpo	Naive 1	3.38784	-1.06529	-0.727413	3.00525	1.88415	-0.966069	-0.657544	-0.823871	0	-0.474438	0.856806	2.78034	-0.959224	-0.8389	0	-1.01129	-0.922281	-0.984369	-0.970611	0	0	-0.766348	-0.664792	1.17038	-0.951304	-0.874252	-0.966769	1.07957	0.96986	3.06239	-1.11079	1.29074	12hpo	Naive 1		LV-ChABC	Dim.2	-1.45745		CCL5	0.176722	0.121451	0.109093	0.121451	0.165668	0.121451	4.00983	1.2601
12hpo	Naive 2	0.00181903	-1.06529	-0.780927	0.507286	0.733797	-0.773597	-0.740777	-0.872502	0	0.0837118	-0.363288	0.832079	-0.959224	-0.8389	0	-1.01129	-0.922281	-0.984369	-0.970611	0	0	-0.766348	-0.664792	1.35713	-0.746728	-0.15819	-0.452263	2.43147	2.54975	0.54741	0.922381	1.67533	12hpo	Naive 2		LV-ChABC	Dim.2	-2.05023		CXCR2	0.404149	2.62481	0.12732	0.513072	0.733178	0.359044	3.39223	2.27735
12hpo	Naive 3	-0.337142	-1.06529	-0.836565	-0.500679	-1.62639	-1.10881	-0.757145	-0.973218	0	-1.77631	-1.52018	-0.295772	-0.959224	-0.8389	0	-1.01129	-0.922281	-0.984369	-0.970611	0	0	-0.766348	-0.664792	-1.03928	-0.976805	-0.997333	-1.04308	-0.254889	-0.511266	-0.819312	-1.42434	-1.33354	12hpo	Naive 3		LV-ChABC	Dim.2	2.89682		CCL2	0	0	0	0	0	0	5.8653	0.156303
12hpo	Naive 4	0.0812469	-1.06529	-0.813468	0.440966	-0.29587	-0.998698	-0.74602	-0.919814	0	-1.02864	-0.799826	0.596872	-0.959224	-0.8389	0	-1.01129	-0.922281	-0.984369	-0.970611	0	0	-0.766348	-0.664792	0.0996049	-0.941269	-0.822449	-0.937415	0.709407	0.655105	0.285694	-1.05184	-0.572264	12hpo	Naive 4		LV-ChABC	Dim.2	3.29758		TGFb	0.993314	1.05771	0.231333	0.624066	1.39452	0.279277	1.95853	1.03878
12hpo	Naive 5	0.17699	-1.06529	-0.822524	0.229917	-0.5023	-0.971436	-0.74602	-0.933546	0	-1.0089	-0.769256	0.411885	-0.959224	-0.8389	0	-1.01129	-0.922281	-0.984369	-0.970611	0	0	-0.766348	-0.664792	2.33384	-0.920992	-0.881233	-0.936897	0.337392	0.493467	0.296944	-1.00665	-0.276174	12hpo	Naive 5		LV-GFP	Dim.3	-1.11522		CXCL2	0	0	0	0	0	0	4.51603	1.46427
12hpo	Naive 6	0.00101527	-1.06529	-0.799521	0.688491	-0.0644304	-1.02227	-0.74602	-0.90285	0	-1.04804	-0.829456	0.812333	-0.959224	-0.8389	0	-1.01129	-0.922281	-0.984369	-0.970611	0	0	-0.766348	-0.664792	-0.900243	-0.955459	-0.747525	-0.937933	1.19689	0.82955	0.274521	-1.09314	-0.790523	12hpo	Naive 6		LV-GFP	Dim.3	0.529667		CXCL5	0	0	0	0	0	0		1.10367
12hpo	LV-GFP	-0.413971	0.597161	0.465365	-0.690112	0.523556	0.981428	-0.19282	1.00866	0	0.671335	0.092839	-0.645579	0.665472	-0.0312829	0	0.873268	1.28685	0.592774	0.335559	0	0	0.583189	0.0762038	0.242986	0.6839	0.727725	0.959369	-0.682971	-0.526611	0.0763137	1.27554	0.51824	12hpo	LV-GFP		LV-GFP	Dim.3	-3.36797		Mapk1	1.22422	1.4559	1.6388	1.4559	1.88267	1.4559	0.684217	0.708346
12hpo	LV-GFP	-0.413971	0.573972	0.149481	-0.85457	-1.12776	0.0993082	0.673022	-0.00537756	0	0.71083	-0.276676	-0.667256	0.0135462	-0.365298	0	1.03672	1.13891	0.659749	0.582696	0	0	-0.308304	-0.214936	-0.619028	0.351202	0.385448	0.421478	-0.750699	-0.483293	-0.670309	0.861937	1.65358	12hpo	LV-GFP		LV-GFP	Dim.3	5.60032		Smad1	0.340901	0.159674	0.431515	0.250288	0.340901	0.250288	1.3316	1.59457
12hpo	LV-GFP	-0.413971	1.00901	0.598305	-0.345822	1.15447	0.689625	2.83989	0.214257	0	0.481867	0.506395	-0.631552	0.588523	0.519346	0	0.321295	0.269799	0.341845	0.468664	0	0	0.710443	0.00767449	-0.357486	-0.0279734	-0.768645	-0.105439	-0.58732	-0.682943	-0.545155	0.126214	-0.493971	12hpo	LV-GFP		LV-GFP	Dim.3	-1.57695		IL6	3.5066	0.606125	0.0357196	0.423433	0.423433	0.423433	3.97294	0.592682
12hpo	LV-GFP	-0.413971	0.607863	2.48626	-0.640515	0.619814	2.09234	-0.0781259	2.16914	0	0.791483	2.47329	-0.587159	1.46945	2.48239	0	1.45822	1.58041	1.3247	2.09323	0	0	1.93273	1.84495	-0.280362	2.42662	1.04281	2.3545	-0.762974	0.110201	-0.57195	1.67061	-0.380344	12hpo	LV-GFP		LV-ChABC	Dim.3	-0.168803		MMP12	0.101932	0.116488	0.00261336	0.0314242	0.0426302	0.0231638	1.37365	1.37854
12hpo	LV-ChABC	-0.413971	0.458029	0.488168	-0.755785	-1.02199	0.195337	-0.277801	-0.198878	0	0.262773	-0.371502	-0.659863	-0.0421113	-0.072194	0	-0.0979461	1.43722	-0.230538	-0.223009	0	0	-0.0707541	-0.338946	-0.652535	0.223096	2.46339	0.0444149	-0.717917	-0.99433	-0.825238	-0.0732439	-0.47809	12hpo	LV-ChABC		LV-ChABC	Dim.3	0.558111		CXCL10	0	0	0	0	0	0	1.41679	0.021759
12hpo	LV-ChABC	-0.413971	0.666727	0.242706	-0.502091	0.719466	0.459826	1.00383	0.621843	0	0.895495	0.973799	-0.637898	1.40304	1.10876	0	1.3741	-0.500817	1.81929	0.729163	0	0	0.537227	2.57868	-0.145545	0.177774	-0.39488	-0.0494789	-0.66345	-0.751881	-0.452894	0.581243	0.758454	12hpo	LV-ChABC		LV-ChABC	Dim.3	-0.58275		Nlrp3	0.601337	0.588066	0.572302	0.588066	0.534982	0.588066	1.51335	1.2123
12hpo	LV-ChABC	-0.413971	1.68127	-0.836565	-0.22105	0.0498458	1.04968	0.353106	1.34631	0	1.88508	0.436651	-0.645805	1.59905	0.632045	0	0.932977	0.111895	1.005	1.02986	0	0	-0.766348	-0.234754	-0.0505945	0.82267	0.291082	1.06856	-0.618599	-0.732363	-0.663395	0.155183	-0.404845	12hpo	LV-ChABC		LV-ChABC	Dim.3	-0.52915		Casp1	0.240475	0.203334	0.228095	0.203334	0.153812	0.203334	2.29238	1.48128
12hpo	LV-ChABC	-0.413971	0.797707	1.1867	-0.36129	-1.04636	0.273339	0.0724247	0.269841	0	-0.44624	-0.409599	-0.662625	0.058375	0.759628	0	0.169071	0.209411	0.39338	0.807497	0	0	1.97991	0.269883	-1.15887	0.835268	0.734052	0.580959	-0.715918	-0.925252	0.00498304	0.166912	-1.16659	12hpo	LV-ChABC		LV-ChABC	Dim.3	0.652748		CD163	1.63223	1.17316	0.231296	0.762259	0.679881	0.854619	1.59478	0.894082
1dpo	Naive 1	3.85981	-1.23078	-0.910317	1.20517	2.84236	-1.06945	0.0370325	-0.741414	0	-0.269138	3.36723	1.0001	0	0	0	-1.30827	-0.860073	-1.24575	-1.13873	0	0	-1.04706	-1.1882	1.5164	-1.45228	-0.142733	-1.29832	1.32596	1.10639	3.4627	-0.979756	2.35775	1dpo	Naive 1						PTPs	1.51869	2.57661	0.474413	1.22902	0.9379	1.6105	0.827887	0.9155
1dpo	Naive 2	-0.517095	-1.23078	-1.01605	-1.14514	1.72438	-0.766784	-1.10976	-1.02256	0	0.65274	0.863558	-0.414373	0	0	0	-1.30827	-0.860073	-1.24575	-1.13873	0	0	-1.04706	-1.1882	1.70656	0.173487	3.44223	1.45242	2.83691	3.13556	0.867397	2.85757	2.85228	1dpo	Naive 2						Akt1	0.420017	0.386249	0.35248	0.386249	0.47067	0.386249	1.12513	1.6819
1dpo	Naive 3	-0.955251	-1.23078	-1.12597	-2.09352	-0.569377	-1.29392	-1.33529	-1.6048	0	-2.4194	-1.51041	-1.23321	0	0	0	-1.30827	-0.860073	-1.24575	-1.13873	0	0	-1.04706	-1.1882	-0.733672	-1.65494	-0.758938	-1.70632	-0.165496	-0.79592	-0.542976	-1.57154	-1.01673	1dpo	Naive 3						Map2K	1.34554	0.686279	1.01591	0.521465	1.18072	1.01591	1.02874	0.889384
1dpo	Naive 4	-0.414423	-1.23078	-1.08034	-1.20754	0.723693	-1.12076	-1.182	-1.29607	0	-1.1845	-0.0322304	-0.585138	0	0	0	-1.30827	-0.860073	-1.24575	-1.13873	0	0	-1.04706	-1.1882	0.42604	-1.37253	0.116617	-1.14139	0.912246	0.702133	0.597322	-0.868494	-0.0378271	1dpo	Naive 4						Rela	0.0213989	0.0229703	0.0253274	0.0229703	0.0190417	0.0229703	1.37139	1.35251
1dpo	Naive 5	-0.290662	-1.23078	-1.09823	-1.40611	0.523074	-1.07789	-1.182	-1.37546	0	-1.15189	0.030499	-0.719442	0	0	0	-1.30827	-0.860073	-1.24575	-1.13873	0	0	-1.04706	-1.1882	2.70114	-1.21139	-0.177686	-1.13861	0.496465	0.494529	0.608932	-0.783205	0.342905	1dpo	Naive 5						Nfkb1a	0.206184	0.238655	0.258949	0.238655	0.218361	0.238655		1.7199
1dpo	Naive 6	-0.518134	-1.23078	-1.05278	-0.974645	0.94862	-1.15782	-1.182	-1.198	0	-1.21654	-0.0930333	-0.428709	0	0	0	-1.30827	-0.860073	-1.24575	-1.13873	0	0	-1.04706	-1.1882	-0.592096	-1.4853	0.491725	-1.14415	1.45708	0.926184	0.585792	-0.946434	-0.318479	1dpo	Naive 6						MyD88	0.414229	0.64649	0.414229	0.491649	0.271263	0.414229	1.13768	1.77287
1dpo	LV-GFP	-0.354152	-0.308807	-0.313908	-0.343428	-0.769904	1.26087	1.2476	0.874373	0	0.630289	-0.205225	0.0661537	0	0	0	0.840558	-0.0806585	1.34783	0.716521	0	0	0.694794	0.0928337	0.502675	0.585517	0.10503	0.485323	-0.659462	-0.288421	-0.306318	0.583322	-0.212501	1dpo	LV-GFP						JAK2	1.26357	0.950208	0.950208	0.584052	0.492513	0.950208	1.39547	0.94001
1dpo	LV-GFP	0.15231	1.43964	1.40707	1.25576	-0.443902	1.26087	1.68592	0.901412	0	-0.152425	-0.160853	0.27261	0	0	0	0.92406	0.579322	1.11614	1.82336	0	0	2.4006	1.60575	-0.758993	0.886478	-0.0585877	0.378452	-0.522285	-0.344847	-0.340041	0.328671	0.0209043	1dpo	LV-GFP						MapK3	0.124664	0.0976771	0.117917	0.0976771	0.0706907	0.0976771		1.84606
1dpo	LV-GFP	-0.104382	0.235417	1.24532	0.445239	-0.0704502	0.268698	0.461672	0.786249	0	0.867172	-0.302693	-0.329865	0	0	0	0.51124	-0.539114	0.692752	1.2259	0	0	0.899076	0.502132	-0.58129	1.02707	-0.444363	1.41955	-0.498068	-0.0152078	-0.678301	0.321399	-0.404865	1dpo	LV-GFP						STAT3	0	0	0	0	0	0	1.96565	1.96565
1dpo	LV-GFP	-0.184752	0.343365	0.314106	0.191465	-0.771786	-0.36172	0.208219	0.237776	0	-0.137322	-0.659261	-0.663349	0	0	0	0.742336	-0.230274	0.309818	0.631718	0	0	0.420736	0.626595	-0.688183	0.111585	0.409495	-0.370288	-0.603721	-0.842237	-0.380713	0.339625	-0.573595	1dpo	LV-GFP						MMP2	1.52579	0.652512	0.177943	0.561636	0.565543	0.557757	1.24635	0.507976
1dpo	LV-GFP	-0.220078	0.276869	1.01755	0.0799201	-0.770432	0.0877603	-0.0123892	0.731307	0	-0.275944	-0.694515	-0.445825	0	0	0	0.546148	-0.0299488	0.321051	1.27547	0	0	0.583249	0.908021	-0.570379	0.0170788	-0.918168	0.143018	-0.556042	-0.537754	-0.726344	1.08539	-0.0759821	1dpo	LV-GFP						MapK8	1.70602	1.90906	1.70602	1.57066	1.87522	1.70602	0.566585	0.586566
1dpo	LV-GFP	-0.0254095	0.577714	0.308748	0.6946	-0.257589	0.690807	1.8141	0.668598	0	0.879802	0.030499	0.118599	0	0	0	0.962949	-0.105413	1.41222	0.923274	0	0	1.62421	0.505634	-0.192516	1.28824	0.924143	0.813501	-0.585726	-0.207603	-0.126342	0.393254	-0.509047	1dpo	LV-GFP						CCL3	0.0872882	0.105297	0.119703	0.105297	0.0944916	0.105297	1.08316	1.91222
1dpo	LV-ChABC	-0.245808	1.44428	-0.558253	-0.00132507	-0.28323	-0.440839	-0.488254	0.489314	0	-0.540558	-0.700808	2.40027	0	0	0	-0.126418	1.04251	0.241288	0.0580139	0	0	-0.127311	-0.0114506	-0.63859	0.105151	-0.8392	0.0128737	-0.622058	-0.5727	-0.504597	0.467836	-0.575435	1dpo	LV-ChABC						C3ar1	0.0746677	0.0503242	0.069799	0.0503242	0.0308493	0.0503242	0.764915	2.10435
1dpo	LV-ChABC	0.1565	0.703867	0.981158	1.26899	-0.787085	0.990391	0.851584	1.92069	0	0.786563	-0.503204	2.46212	0	0	0	0.978879	3.05887	0.996494	0.498906	0	0	0.176968	0.223378	-0.19355	0.969951	0.143116	1.49015	-0.637928	0.0441285	-0.423632	0.10154	-0.344097	1dpo	LV-ChABC
1dpo	LV-ChABC	0.047679	1.09263	1.80308	0.925383	-0.665744	2.01147	-0.159364	0.469057	0	1.33923	-0.367586	-0.343016	0	0	0	0.730525	-0.184291	0.753016	0.646093	0	0	0.154492	0.21768	-0.567177	1.07394	-0.712335	0.912827	-0.508856	-0.565506	-0.481874	0.0555542	-0.203691	1dpo	LV-ChABC
1dpo	LV-ChABC	-0.133562	0.670627	-0.496584	0.3531	-0.684507	-0.189523	-0.61643	0.268433	0	0.799883	-0.18634	-0.503852	0	0	0	0.154345	0.936768	0.483256	-0.38787	0	0	-0.270806	0.361841	-0.639938	0.0513508	-0.771884	-0.017355	-0.571446	-0.586098	-0.513374	-0.395993	-0.29789	1dpo	LV-ChABC		Figure 2g-i
1dpo	LV-ChABC	-0.0325184	0.965087	-0.256986	0.672153	-0.22673	0.840467	0.39353	-0.48005	0	0.491762	0.573339	-0.41327	0	0	0	0.377568	0.713342	0.101784	-0.209539	0	0	-0.0132065	1.99459	-0.350997	0.120965	-0.269599	0.0477785	-0.476603	-0.589188	-0.521199	-0.131286	-0.215077	1dpo	LV-ChABC			Smad1	Smad3	Casp1	Map2K	MapK3	MapK8	Rela	Nfkb1a	C1qa	C3ar1	Nlrp3	Nlrp1a
1dpo	LV-ChABC	-0.220078	-0.0560332	0.832397	0.0799201	-0.461387	0.0673554	0.56782	0.371149	0	0.900282	0.551035	-0.239798	0	0	0	1.20744	-0.000674839	-0.301121	-0.369468	0	0	-0.260433	0.102178	-0.345442	0.765629	-0.538865	-0.339457	-0.620971	-1.06345	-0.57643	-0.857456	-0.788622	1dpo	LV-ChABC		LV-GFP	-0.262344	0.542373	2.09598	0.0236876	0.869593	0.0760495	-0.433788	-0.967556	1.12053	-2.32333	0.659613	1.73101
3dpo	Naive 1	0.143904	-1.20177	0.273929	-0.00433273	0.546417	-0.764965	3.76418	0.0740401	0	0.314989	0.473365	2.41854	0	0	0	-0.795826	-0.407053	0	-0.781981	0	0	-0.930767	-0.478851	-0.0430832	-0.939432	-0.655572	-0.804604	1.11203	-0.14708	2.3304	-0.572472	-0.837541	3dpo	Naive 1		LV-GFP	0.495411	-0.0401979	0.0116211	-0.59665	0.269596	0.18549	-0.471856	0.692213	0.216181	1.55469	-0.102304	0.77227
3dpo	Naive 2	-1.19958	-1.20177	-0.414666	-0.799301	0.038065	-0.367467	0.339329	-0.45423	0	1.0081	-0.464151	0.221519	0	0	0	-0.795826	-0.407053	0	-0.781981	0	0	-0.930767	-0.478851	0.0300257	0.964239	-0.0220173	2.12408	2.81164	0.882583	-0.191815	2.88127	-0.809695	3dpo	Naive 2		LV-GFP	-1.46041	1.71589	-1.10331	1.4451	-1.0912	1.21202	1.71662	0.156663	0.562955	0.620962	0.554879	-0.765298
3dpo	Naive 3	-1.33407	-1.20177	-1.13059	-1.12008	-1.00492	-1.05977	-0.334179	-1.54828	0	-1.30169	-1.3531	-1.05034	0	0	0	-0.795826	-0.407053	0	-0.781981	0	0	-0.930767	-0.478851	-0.908158	-1.17673	-0.764471	-1.23899	-0.565657	-1.11237	-1.56247	-1.1051	-1.02756	3dpo	Naive 3		LV-GFP	-1.70697	-0.0881732	0.973661	-0.508159	-0.857303	-1.68559	-0.452374	-0.155863	1.49206	-0.127003	0.468887	0.908329
3dpo	Naive 4	-1.16806	-1.20177	-0.833393	-0.820407	-0.416955	-0.832353	0.123608	-0.968171	0	-0.373226	-0.799585	-0.0437206	0	0	0	-0.795826	-0.407053	0	-0.781981	0	0	-0.930767	-0.478851	-0.46229	-0.846056	-0.609738	-0.637517	0.646657	-0.352215	-0.454284	-0.472333	-0.972436	3dpo	Naive 4		LV-GFP	0.888743	1.56688	-0.30413	1.08959	1.3965	-0.380787	0.993025	1.00474	-0.225622	0.02855	0.272572	0.250327
3dpo	Naive 5	-1.13008	-1.20177	-0.949914	-0.887573	-0.508179	-0.776049	0.123608	-1.11734	0	-0.348713	-0.776095	-0.252328	0	0	0	-0.795826	-0.407053	0	-0.781981	0	0	-0.930767	-0.478851	0.412406	-0.657371	-0.661749	-0.634563	0.17896	-0.457559	-0.443002	-0.395569	-0.950997	3dpo	Naive 5		LV-ChABC	-0.665148	-0.373745	-1.10331	-1.27238	-1.22878	-0.0296634	-0.77499	-0.0461595	-0.957153	-0.0468593	-1.07485	-1.18552
3dpo	Naive 6	-1.1999	-1.20177	-0.653923	-0.741633	-0.31468	-0.881029	0.123608	-0.783887	0	-0.397318	-0.822353	0.199251	0	0	0	-0.795826	-0.407053	0	-0.781981	0	0	-0.930767	-0.478851	-0.853727	-0.978098	-0.543447	-0.640461	1.25952	-0.238525	-0.465489	-0.542482	-0.988239	3dpo	Naive 6		LV-ChABC	0.247551	-0.556284	-0.949832	-0.162858	-1.0912	0.440038	-1.02944	1.03801	-1.07742	-0.10869	-1.07485	-0.849165
3dpo	LV-GFP	1.69609	0.970012	0.554136	0.633155	0.334755	0.780405	-0.376378	1.3703	0	0.551726	-0.404241	0.387482	0	0	0	0.679384	-0.395323	0	0.920858	0	0	0.570995	0.433879	-0.0609053	0.662284	0.214909	0.158819	-0.528258	-0.0118361	0.393826	0.675001	0.324131	3dpo	LV-GFP		LV-ChABC	0.559553	-1.36667	0.0916061	-1.49226	-0.0510457	1.74218	-1.17473	-1.83085	-1.68485	-0.289121	-1.61497	-1.29566
3dpo	LV-GFP	-0.487213	0.648131	-0.661959	-0.464088	-0.811465	-0.45093	-0.376378	-0.770678	0	-0.888562	0.00842038	-1.01158	0	0	0	-0.313235	-0.399045	0	-0.21759	0	0	-0.209015	-0.229284	-0.578133	-0.480403	-0.564568	-0.279252	-0.617942	-0.602964	-1.33357	-0.729859	0.075386	3dpo	LV-GFP		LV-ChABC	1.28395	-0.69733	-0.155888	1.01187	0.869593	-0.950897	1.02218	1.07636	0.144689	0.817805	0.178422	0.348097
3dpo	LV-GFP	0.274114	0.80262	-0.234901	-0.0309664	-0.414025	0.0169653	-0.376378	-0.00175474	0	-0.338788	-0.213854	2.13237	0	0	0	0.0479293	-0.397361	0	-0.269355	0	0	-0.387025	-0.229284	-0.746695	-0.630854	-0.562133	-0.750418	-0.933875	-1.02899	0.988301	-0.74008	-0.391464	3dpo	LV-GFP		LV-ChABC	0.619666	-0.70274	0.443592	0.46207	0.914243	-0.608837	0.60535	-0.967556	0.408631	-0.127003	1.73259	0.0856163
3dpo	LV-GFP	0.0970208	0.668391	-0.664637	-0.285568	-0.732368	-0.2757	-0.376378	-0.700007	0	-0.738275	-0.799585	-0.717225	0	0	0	-0.620283	-0.401108	0	-0.186819	0	0	-0.197687	-0.184037	-0.541045	-0.243404	-0.439455	-0.465955	-0.54244	0.418187	-1.29297	-0.311567	0.375773	3dpo	LV-GFP
3dpo	LV-GFP	0.472665	0.946483	0.563933	0.289071	0.0960042	0.403139	-0.376378	1.16042	0	0.214545	0.62242	-0.345292	0	0	0	0.579617	0.654418	0	0.832818	0	0	0.545103	0.293794	-0.12627	0.219386	-0.10905	0.459613	-0.605124	-0.833874	0.265823	-0.166608	0.0347582	3dpo	LV-GFP
3dpo	LV-ChABC	0.353884	-0.121404	-0.852143	-0.651144	-0.271104	-0.319581	-0.376378	-0.168726	0	-0.845953	-0.030778	-0.940178	0	0	0	-0.00101016	-0.397172	0	-0.412861	0	0	1.32935	-0.392873	-0.288989	-0.678688	-0.482225	-0.980171	-0.728846	-0.71721	-0.0855051	-0.544691	0.349826	3dpo	LV-ChABC		Figure 2j
3dpo	LV-ChABC	1.12164	1.70518	2.35237	1.63393	3.47211	1.79524	-0.376378	1.534	0	1.67516	2.213	0.221519	0	0	0	2.93619	3.23832	0	1.80053	0	0	1.46828	3.71572	0.597269	2.46258	2.61021	1.71236	0.294173	1.68102	0.484982	1.19955	2.55869	3dpo	LV-ChABC			Nlrp1a	C1qa	TLR4	CSF1	MMP9	IL18	CCL5	CD68	TNFa	IL1b	MMP12	CXCR2
3dpo	LV-ChABC	-0.170745	0.328994	-0.0819033	-0.285408	0.0207334	-0.434685	-0.376378	0.195816	0	-0.967025	-0.450747	-0.901606	0	0	0	-0.267979	-0.388966	0	-0.412861	0	0	-0.488977	-0.38442	-0.225457	0.602185	-0.364319	0.496963	-0.610133	-0.499156	0.347874	0.303724	-0.262777	3dpo	LV-ChABC		LV-GFP	1.20254	1.12757	1.30556	1.16002	1.69659	1.26598	1.78349	0.862343	1.25221	1.29778	0.669196	2.01561
3dpo	LV-ChABC	-0.134525	-0.103857	-0.229276	0.22727	-0.53571	-0.416613	-0.376378	-0.092067	0	-0.923252	-0.440042	-0.746749	0	0	0	-0.312546	-0.402109	0	-0.0108636	0	0	-0.280219	-0.258109	-0.564835	0.0461878	-0.34968	-0.553636	-1.14778	-0.646959	-0.191815	-0.523419	-0.102696	3dpo	LV-ChABC		LV-GFP	1.05069	0.890826	1.30116	0.87011	1.20394	0.370927	0.560467	0.769215	0.726787	0.693118	0.871577	1.35317
3dpo	LV-ChABC	1.70392	0.604688	1.78274	2.79768	0.504943	1.11113	-0.376378	1.93414	0	1.57142	1.4764	0.482249	0	0	0	1.14934	1.69016	0	2.6555	0	0	2.10524	0.175384	1.05272	1.62211	1.30689	1.50544	0.00221848	2.35681	1.52331	1.28624	1.59548	3dpo	LV-ChABC		LV-GFP	0.646773	0.981606	0.30034	0.680254	0.738485	0.907683	1.028	0.516319	0.74457	1.0253		1.04334
3dpo	LV-ChABC	0.960918	0.761371	1.1802	0.509402	-0.00361988	2.47226	-0.376378	0.33643	0	1.78687	1.76092	-0.0539088	0	0	0	0.897543	-0.359488	0	-0.00747328	0	0	1.12856	-0.0676597	3.30716	0.0520633	1.99641	0.528308	-0.0251535	1.31014	-0.31359	-0.241598	1.02936	3dpo	LV-ChABC		LV-GFP	1.08643	1.22483	1.01022	0.975454	0.921874	1.18942	0.716781	1.47053	1.59602	1.04685	2.08566	0.387013
7dpo	Naive 1	-0.0754737	0	1.09948	0.566554	1.76129	-0.665744	4.00296	0.32602	0	0.359925	0.767704	3.04137	0	0	0	-0.596638	-0.7186	0	-0.927404	0	0	0	0	0.0780231	-0.562285	-0.434992	-0.28494	1.04452	-0.353593	0.869554	-0.391181	-0.774734	7dpo	Naive 1		LV-GFP	0.913573	0.775169	1.08273	1.31416	0.439106	1.26598	0.939265	1.38159	0.680411	0.936953	1.30179	0.450872
7dpo	Naive 2	-0.962952	0	0.133439	-1.03661	0.651742	0.0191451	0.398788	-0.222295	0	1.0236	-0.291733	0.430135	0	0	0	-0.596638	-0.7186	0	-0.927404	0	0	0	0	0.23273	1.86988	0.761119	2.69064	2.93759	0.591305	-0.398826	3.35276	-0.762491	7dpo	Naive 2		LV-ChABC	0.536381	0.583666	0.340203	0.270868	0.458125	0.462539	0.37754	0.396657	0.274399	0.418278	0.238781	0.479319
7dpo	Naive 3	-1.05179	0	-0.87094	-1.68351	-1.62472	-1.17369	-0.309982	-1.35785	0	-1.18808	-1.29629	-1.08151	0	0	0	-0.596638	-0.7186	0	-0.927404	0	0	0	0	-1.75258	-0.865461	-0.640587	-0.726286	-0.82412	-1.23942	-1.08811	-0.968562	-0.858273	7dpo	Naive 3		LV-ChABC	0.624741	0.552182	0.341148	0.190331	0.303143	0.105656	0.330954	0.245494	0.105439	0.13581	0.196792	0.368705
7dpo	Naive 4	-0.942134	0	-0.453999	-1.07917	-0.341399	-0.781852	0.171772	-0.755736	0	-0.299055	-0.670788	0.114889	0	0	0	-0.596638	-0.7186	0	-0.927404	0	0	0	0	-0.809069	-0.442986	-0.348461	-0.115178	0.526181	-0.541841	-0.530818	-0.282627	-0.834039	7dpo	Naive 4		LV-ChABC	0.507447	0.393167	0.415198	0.447511	0.511316	0.450181	0.526571	0.264763	0.219138	0.419348	0.157015	0.508522
7dpo	Naive 5	-0.91704	0	-0.617468	-1.21462	-0.540506	-0.684841	0.171772	-0.910562	0	-0.275584	-0.644244	-0.133048	0	0	0	-0.596638	-0.7186	0	-0.927404	0	0	0	0	1.04189	-0.201918	-0.446654	-0.112177	0.00525002	-0.638513	-0.525144	-0.199414	-0.824614	7dpo	Naive 5		LV-ChABC	0.899257	0.87211	0.817714	0.823104	0.482179	0.519523	0.650493	0.470196	0.678057	0.330117	0.836597	0.108534
7dpo	Naive 6	-0.963163	0	-0.202218	-0.920314	-0.118169	-0.865721	0.171772	-0.56446	0	-0.322124	-0.696517	0.403669	0	0	0	-0.596638	-0.7186	0	-0.927404	0	0	0	0	-1.6374	-0.611685	-0.223308	-0.118168	1.2088	-0.437509	-0.536453	-0.358671	-0.840987	7dpo	Naive 6		LV-ChABC	0.870304	0.941206	0.700886	0.945498	0.56945	0.771244	0.423257	0.67893	0.8236	0.717499		0.2126
7dpo	LV-GFP	0.955045	0	3.21621	0.0555681	1.67076	2.56676	-0.354391	2.25669	0	1.56298	1.90119	0.74002	0	0	0	3.25134	0.77242	0	3.28159	0	0	0	0	2.39688	2.71039	3.27002	2.06209	-0.191609	1.94417	0.463682	1.62371	0.294934	7dpo	LV-GFP
7dpo	LV-GFP	0.736143	0	0.394811	1.74282	-0.0227904	1.5546	-0.354391	0.474579	0	0.218234	-0.509542	0.145685	0	0	0	-0.494094	-0.704794	0	0.437312	0	0	0	0	0.187259	1.48933	0.651381	0.965687	-0.0348342	1.93134	-0.608756	0.813894	0.299045	7dpo	LV-GFP
7dpo	LV-GFP	0.1417	0	1.50633	1.15824	0.778202	1.3469	-0.354391	1.45362	0	0.263748	0.936143	-0.243538	0	0	0	2.1243	-0.525041	0	1.04982	0	0	0	0	-0.0980102	0.918242	0.596808	0.99952	-0.868079	-0.983848	-0.168687	0.0487859	-0.391231	7dpo	LV-GFP
7dpo	LV-GFP	2.38461	0	0.174409	1.47991	-0.517567	0.232916	-0.354391	1.51711	0	2.44291	1.69497	0.361649	0	0	0	0.168665	2.6832	0	-0.0302221	0	0	0	0	0.669491	-0.660208	1.44046	0.381564	-0.494507	1.0839	-0.335279	0.350236	2.74053	7dpo	LV-GFP
7dpo	LV-GFP	2.17557	0	-0.737721	1.17919	1.24231	0.278851	-0.354391	1.19323	0	0.099544	1.90119	1.05604	0	0	0	0.235043	2.02544	0	0.441932	0	0	0	0	1.23292	-0.266007	-0.574935	-0.453011	1.05335	1.2951	1.84925	-0.443328	1.38715	7dpo	LV-GFP
7dpo	LV-GFP	-0.561662	0	-0.778119	-0.35301	-1.50707	-0.786129	-0.354391	-0.279964	0	0.198835	-0.522576	-0.300348	0	0	0	-0.265821	0.180342	0	-0.237976	0	0	0	0	-0.423736	-0.550068	-0.00512691	-0.63935	-0.48631	-0.248658	0.0444985	-0.594875	0.145367	7dpo	LV-GFP
7dpo	LV-ChABC	-0.567824	0	-0.404206	0.275133	-0.971358	-0.104689	-0.354391	-0.498576	0	-1.22722	-0.716575	-1.2446	0	0	0	-0.355132	-0.385437	0	0.41641	0	0	0	0	-0.593689	-0.272587	-0.673413	-0.783209	-0.905899	-1.12755	-0.922745	-0.681523	-0.655178	7dpo	LV-ChABC
7dpo	LV-ChABC	-0.139572	0	-0.410783	0.00121361	0.968011	1.18497	-0.354391	-0.335451	0	-0.939583	-0.262795	-1.08282	0	0	0	-0.254869	-0.362838	0	-0.0447122	0	0	0	0	0.187748	-0.121408	-0.686803	-0.638805	-1.07199	-0.867735	-0.0179783	-0.412065	-0.448202	7dpo	LV-ChABC
7dpo	LV-ChABC	-0.494887	0	-0.625923	-0.912057	-0.383105	-0.503306	-0.354391	-1.16796	0	-1.37201	-1.22402	-1.24793	0	0	0	-0.128039	-0.49193	0	-0.232261	0	0	0	0	-0.780264	-0.325301	-0.777031	-0.805801	-0.851686	-0.864981	-0.569248	-0.666822	-0.693354	7dpo	LV-ChABC
7dpo	LV-ChABC	-0.449594	0	-0.410783	-0.027652	0.283506	-0.00142988	-0.354391	-0.332295	0	-1.08102	-0.296079	-0.720683	0	0	0	-0.170434	-0.573181	0	0.0604331	0	0	0	0	-0.392132	-0.06758	-0.500213	-0.697811	-0.742107	-0.649287	0.16817	-0.32463	-0.589376	7dpo	LV-ChABC
7dpo	LV-ChABC	0.0332857	0	0.0035275	-0.0886039	0.315591	-0.575496	-0.354391	-0.595285	0	0.0935194	-0.109316	0.0493163	0	0	0	-0.190764	0.958775	0	0.319606	0	0	0	0	-0.105657	-0.804867	-0.192309	-0.649801	0.082594	0.523167	0.118727	-0.372525	0.756617	7dpo	LV-ChABC
7dpo	LV-ChABC	0.523924	0	-0.388235	1.10402	-0.391779	-0.175527	-0.354391	0.546436	0	0.934353	0.568664	0.300236	0	0	0	-0.010585	0.648671	0	0.354664	0	0	0	0	1.05352	-0.613045	-0.518785	-0.611113	0.082594	0.47415	3.00394	-0.229071	1.22938	7dpo	LV-ChABC
7dpo	LV-ChABC	0.175819	0	-0.627802	-0.247102	-1.25295	-0.865721	-0.354391	-0.747244	0	-0.492964	-0.529387	-0.588526	0	0	0	-0.329787	0.0859753	0	-0.252163	0	0	0	0	-0.487932	-0.622438	-0.697169	-0.463849	-0.469744	0.109798	-0.815779	-0.264085	0.819456	7dpo	LV-ChABC
14dpo	Naive 1	-0.288728	0	3.30846	-0.0573947	1.48121	-0.635407	3.88537	0.124259	0	0.342944	1.06733	2.47003	0	0	0	-0.840476	-0.969193	0	0	0	0	0	0	-0.211969	0.221743	-0.423163	-0.0843389	0.694612	-0.797319	0.155988	-0.234963	-1.03056	14dpo	Naive 1
14dpo	Naive 2	-1.33299	0	1.49476	-1.16933	0.523193	1.12897	0.369783	-0.437208	0	1.32581	-0.59626	-0.111466	0	0	0	-0.840476	-0.969193	0	0	0	0	0	0	-0.0928093	3.7487	3.0661	3.22894	2.89794	0.134448	-0.752347	3.43147	-1.02062	14dpo	Naive 2
14dpo	Naive 3	-1.43753	0	-0.390928	-1.61802	-1.44237	-1.94395	-0.321569	-1.60001	0	-1.94958	-2.17367	-1.6059	0	0	0	-0.840476	-0.969193	0	0	0	0	0	0	-1.62194	-0.217901	-1.02292	-0.575775	-1.48028	-1.67084	-1.24597	-0.800391	-1.09837	14dpo	Naive 3
14dpo	Naive 4	-1.3085	0	0.391863	-1.19886	-0.334315	-0.934518	0.148346	-0.983445	0	-0.632977	-1.19148	-0.423122	0	0	0	-0.840476	-0.969193	0	0	0	0	0	0	-0.895228	0.394742	-0.170736	0.10469	0.0913201	-0.982951	-0.846871	-0.128656	-1.0787	14dpo	Naive 4
14dpo	Naive 5	-1.27897	0	0.0849553	-1.2928	-0.50623	-0.684604	0.148346	-1.14199	0	-0.598217	-1.14979	-0.668234	0	0	0	-0.840476	-0.969193	0	0	0	0	0	0	0.530428	0.744321	-0.457183	0.108032	-0.514987	-1.07828	-0.842808	-0.0471653	-1.07105	14dpo	Naive 5
14dpo	Naive 6	-1.33324	0	0.864572	-1.08867	-0.141572	-1.15058	0.148346	-0.787581	0	-0.667142	-1.23188	-0.137631	0	0	0	-0.840476	-0.969193	0	0	0	0	0	0	-1.53323	0.150106	0.194359	0.10136	0.88582	-0.880069	-0.850906	-0.203125	-1.08434	14dpo	Naive 6
14dpo	LV-GFP	0.452874	0	-0.479473	0.483924	-1.37899	0.537527	-0.364886	0.889753	0	1.70779	-0.264207	-0.395471	0	0	0	0.293478	0.257207	0	0	0	0	0	0	0.414268	-0.420143	1.05643	-0.495794	0.0908689	0.461498	2.26497	-0.638084	0.418257	14dpo	LV-GFP
14dpo	LV-GFP	1.06226	0	-0.479473	0.527797	0.242879	-0.461722	-0.364886	0.475054	0	0.404036	-0.0913281	0.223814	0	0	0	0.108011	0.719458	0	0	0	0	0	0	1.24098	-0.420143	-0.238562	-0.00997859	0.0575584	0.451614	0.0422779	-0.345691	0.243763	14dpo	LV-GFP
14dpo	LV-GFP	1.68755	0	-0.479473	0.308983	-0.498618	0.466095	-0.364886	2.48194	0	1.51817	1.1652	2.13377	0	0	0	1.02639	1.90892	0	0	0	0	0	0	2.61625	-0.420143	1.13693	1.70157	-0.375662	1.91571	0.679331	1.61518	1.15836	14dpo	LV-GFP
14dpo	LV-GFP	0.629545	0	-0.479473	0.352996	-0.249432	0.842346	-0.364886	-0.000858972	0	-0.437906	0.85813	0.363633	0	0	0	-0.230107	0.311154	0	0	0	0	0	0	0.658719	-0.420143	-0.652481	-0.468319	0.0913201	0.158528	2.31271	-0.0536978	0.254164	14dpo	LV-GFP
14dpo	LV-GFP	-0.0625758	0	-0.479473	-0.596218	-1.14875	-0.988849	-0.364886	-0.794681	0	-0.785344	-0.678514	-1.09672	0	0	0	0.423311	-0.724925	0	0	0	0	0	0	0.291788	-0.420143	-1.00402	-0.431584	-1.34643	-0.820557	-0.752347	-0.471836	0.0626167	14dpo	LV-GFP
14dpo	LV-GFP	0.436189	0	-0.479473	0.840435	-0.50623	0.616544	-0.364886	0.822907	0	0.975356	0.976803	0.758456	0	0	0	0.0469838	1.52148	0	0	0	0	0	0	-0.494251	-0.420143	-0.14279	0.517635	0.37178	2.02613	0.339855	-0.0536978	0.567208	14dpo	LV-GFP
14dpo	LV-ChABC	1.12526	0	-0.479473	-0.217609	-0.692873	1.02499	-0.364886	-0.458793	0	-0.22951	1.27234	-0.654018	0	0	0	0.99922	0.779042	0	0	0	0	0	0	0.000602527	-0.420143	-0.724301	-0.569095	-0.468682	-0.0872619	-0.266578	0.10668	1.98469	14dpo	LV-ChABC
14dpo	LV-ChABC	-0.0418091	0	-0.479473	-0.109556	1.10184	0.617583	-0.364886	-0.953395	0	-1.63564	-0.0271563	-0.716915	0	0	0	-0.4414	-0.525839	0	0	0	0	0	0	-0.961603	-0.420143	-0.987639	-0.735822	-1.06136	-0.773482	-0.722599	-0.446136	-0.312214	14dpo	LV-ChABC
14dpo	LV-ChABC	-0.462567	0	-0.479473	1.1985	1.8372	-0.403147	-0.364886	0.439401	0	-0.0415877	0.562546	-0.160544	0	0	0	-0.0194318	-0.17004	0	0	0	0	0	0	-0.668244	-0.420143	-0.516402	-0.72726	0.215786	0.621956	-0.327347	-0.679661	-0.0450912	14dpo	LV-ChABC
14dpo	LV-ChABC	0.85863	0	-0.479473	1.76991	1.76771	2.10861	-0.364886	0.268965	0	0.123338	0.905106	-0.123591	0	0	0	3.18108	0.46371	0	0	0	0	0	0	0.275612	-0.420143	0.459914	-0.753514	-0.707879	0.158528	-0.0512241	-0.516734	0.392176	14dpo	LV-ChABC
14dpo	LV-ChABC	0.403593	0	-0.479473	0.406759	0.0745274	0.0705493	-0.364886	0.603936	0	0.113842	0.274107	0.0603727	0	0	0	-0.215118	-0.425247	0	0	0	0	0	0	0.14255	-0.420143	-0.0199156	-0.529165	0.874216	0.397876	0.486796	-0.375395	-0.324994	14dpo	LV-ChABC
14dpo	LV-ChABC	0.891014	0	-0.479473	1.45916	-0.129166	-0.210442	-0.364886	1.05174	0	0.466619	0.32272	0.0835387	0	0	0	-0.129559	1.70024	0	0	0	0	0	0	0.308076	-0.420143	0.446369	-0.381583	-0.31593	0.76446	0.377065	-0.158095	1.98469	14dpo	LV-ChABC
[truncated: 31 more columns]

## Sheet: Figure 3 - OK
Figure 3a															Figure 3c
Microglial cells															Macrophages
LV-GFP							LV-ChABC								LV-GFP							LV-ChABC
iNOS	CD68	CD86	MHC-II	Arg I	CD206	CD163	iNOS	CD68	CD86	MHC-II	Arg I	CD206	CD163		iNOS	CD68	CD86	MHC-II	Arg I	CD206	CD163	iNOS	CD68	CD86	MHC-II	Arg I	CD206	CD163
1.04333	1.32176	0.992691	1.36414	0.853563	1.25128	1.09195	0.769265	0.7484	0.93289	0.410703	0.673998	1.13625	0.867816		1.21325	1.19066	0.587166	1.01802	1.10288	0.867947	0.848649	0.449122	0.546359	1.65401	0.281529	1.22399	2.11176	1.19459
1.16663	0.636632	0.838372	0.682907	1.08324	0.772889	1.02874	0.87447	0.907435	0.804817	0.440895	0.81598	0.708982	0.752874		0.906442	0.930895	0.936364	1.34738	0.914808	0.807938	0.962162	0.408858	0.419225	0.574866	0.69825	0.986473	0.863661	1.62162
0.790038	1.04161	1.06894	0.752955	0.863196	0.975828	0.87931	0.905964	0.720089	0.893522	0.436837	0.794265	0.992175	0.936782		0.810307	1.07844	1.47647	0.734608	1.08231	1.32411	1.18919	0.411054	0.405562	1.49465	0.400778	2.31452	1.55148	1.27568
0.9934	0.9037	1.134	1.21	1.0739	1.12	1	0.848	0.802	0.951	0.401633	0.873	0.901624	0.917339		1.1294	0.921	0.918	1	0.973	1	1.073	0.519	0.692	1.1128	0.603317	1.43	0.883707	1.08032
Figure 3e															Figure 3g
CD43+															CD43-
LV-GFP							LV-ChABC								LV-GFP							LV-ChABC
iNOS	CD68	CD86	MHC-II	Arg I	CD206	CD163	iNOS	CD68	CD86	MHC-II	Arg I	CD206	CD163		iNOS	CD68	CD86	MHC-II	Arg I	CD206	CD163	iNOS	CD68	CD86	MHC-II	Arg I	CD206	CD163
0.802	1.00996	0.75443	1.31572	0.90603	1.04356	0.883333	0.916282	0.806538	0.602532	0.663098	0.507439	1.17423	1.25		0.98312	1.24315	0.614085	0.909953	1.4973	1.07671	0.779762	0.563155	0.55478	1.70667	0.453632	0.921469	2.424	1.21
0.945727	0.77835	1.1528	1.06378	0.832811	0.829233	0.988095	0.871247	0.709504	0.599458	0.160592	0.523101	0.795152	1.075		0.832072	0.755034	0.891839	1.27679	1.19429	0.740139	1.11905	0.673166	0.333303	1.12	0.337958	1.3024	1.73	0.8306
1.05427	1.21169	0.992767	0.620501	1.36116	1.12721	1.02857	0.722864	0.667027	0.416365	0.137813	1.86688	0.976672	0.980952		1.28481	1.20181	1.49408	0.813252	0.508414	1.08315	1.10119	0.564901	0.31725	1.46183	0.793	1.31209	1.54276	0.970238
1.23	0.933	1.23	1.045	0.985	1	1.12	0.812	0.823	0.519	0.421005	1.22	0.894804	1.04206		0.91	0.9873	1.03	1.12	0.732	1.12	1	0.619	0.493	1.21	0.532	1.129	0.691	0.992958
Figure 3j							Figure 3k
gpr34		FcRls		ccr2			Sorted macrophages											Sorted microglial cells
Microglia	Macrophages	Microglia	Macrophages	Microglia	Macrophages		iNOS		MHC-II		CD68		Arg I		CD206			iNOS		MHC-II		CD68		Arg I		CD206
1.44687	0.443787	0.265232	0.0859907	1.1804	116.42		LV-GFP	LV-ChABC	LV-GFP	LV-ChABC	LV-GFP	LV-ChABC	LV-GFP	LV-ChABC	LV-GFP	LV-ChABC		LV-GFP	LV-ChABC	LV-GFP	LV-ChABC	LV-GFP	LV-ChABC	LV-GFP	LV-ChABC	LV-GFP	LV-ChABC
1.5279	0.478021	1.562	0.0670009	0.863	208.76		0.888204	0.601898	1.02874	0.235023	1.41379	0.833523	1.19348	0.919046	1.69183	0.952843		1.14583	0.351951	1.39952	0.195458	0.872137	1.18972	1.27641	1.06396	0.671638	0.768783
0.419848	0.3972	0.907723	0.168442	0.813256	190.441		1.1118	0.634503	0.747879	0.314444	0.749741	0.965347	0.923419	1.98759	0.831146	0.575754		0.974298	0.766569	0.494804	0.130754	0.451186	1.66653	0.964161	0.804066	1.11535	1.04764
0.816734	0.538843	0.798478	0.0297766	1.213	104.199		1.0842	0.234077	1.22338	0.213288	0.836469	1.12041	0.883101	1.64163	0.477025	1.52182		0.879867	0.611032	1.10568	0.345063	1.67668	2.02808	0.759426	1.28227	1.21301	0.988059
0.863302	0.333895	1.67635	0.0700887	0.876169	78.695						1.28695	0.607228	0.971594	1.34756	0.599103	0.890396		0.807715	1.22378			1.14999	0.886633	0.765904	1.50499	0.78596	1.53674
0.353048	0.550166	1.35222	0.0636068	1.00762	176.46						1.02872	0.474335	1.91054	1.35081	0.709392	1.50363		1.17965	0.762262			1.10868	0.781255	1.37946	1.25747	1.1988	0.845369
1.04822	0.138498	0.476	0.10129	1.12255	214.257						0.954177	0.868713	0.759703	1.00541	0.638461	2.20079		1.45533	1.24697			0.91059	1.00682	1.35508	1.37096	1.44248	0.808263
1.52408											0.730156	0.776481	0.35816	0.789539	2.05304	0.722582		0.557299	0.721021			0.830735	0.424712	0.499554	1.20305	0.572769	1.3913
0.868046	0.194231										0.534533	0.0539973	1.0168	0.902976	0.898627	1.12615		1.37671	1.66897			0.996604	0.22767	1.16367	2.52547	1.16721	0.460752
0.495118											0.756252	0.327333	0.944643	1.98458	0.356041	1.06217		1.30386	0.7823			1.23	0.811802	0.83633	1.6652	1.11106	2.42021
1.05398	0.170855										1.70921	0.383441	1.03856	1.37821	1.74533	1.46607		0.319428	1.129			0.77	0.9938	1.0038	1.411	0.721729	1.15521
1.2534	0.350101
1.32946	0.659825

## Sheet: Figure 4 - OK
			Animal #	Fluorescence intensity mean, whole section area excluding meninges and DRGs - measured in Zen on stitched acquisitions, no post-processing					Fluorescence in lesion and perilesion only - 5 tiles 200umx200um in cross format
				Area 1	Area 2	Area 3	AV		Epicentre	Dorsal	Ventral	Lateral	Lateral		AV
Figure 4g	CS-56	LV.ChABC	4014	248.896	248.733	247.639	248.423	Figure 4h	349.998	422.343	297.003	371.319	483.268	LV.ChABC	393.483
			4015	250	248.77	246.39	248.387		353.513	301.144	230.041	416.032	357.002		326.055
			4022	310	311.541	288.944	303.495		460.373	427.49	320.671	427.332	336.136		377.907
				Area 1	Area 2	Area 3	AV								AV
		LV.GFP	4017	446.643	447.447	449.905	447.998		481.901	901.423	533.699	492.364	495.657	LV.GFP	605.786
			4018	395	396.574	395.116	395.563		535.95	658.436	715.359	602.764	596.887		643.362
			4019	329	439	409.542	392.514		900.212	795.91	498.417	1080.67	781.079		789.019
			4020	425	399	418	414		515.717	452.973	474.471	415.797	441.333		446.144
				Area 1	Area 2	Area 3	AV					Area 1	Area 2	Area 3	AV
Figure 4i	CD206	LV.ChABC	4014	221.321	212.321	220.324	217.989	Figure 4j	iNOS	LV.ChABC	4014	454.146	456.751	452	454.299
			4015	309.586	276.244	312.84	299.557				4015	595.342	592.95	591.531	593.274
			4022	254.154	217.89	245.687	239.244				4022	562.075	542.762	458.04	520.959
				Area 1	Area 2	Area 3	AV					Area 1	Area 2	Area 3	AV
		LV.GFP	4017	235.191	238.011	126.759	199.987			LV.GFP	4017	715.026	710.303	715.026	713.452
			4018	204.526	205.141	202	203.889				4018	620.553	682.095	690.2	664.283
			4019	182.132	182.935	190.382	185.15				4019	613.124	610.589	609.62	611.111
			4020	199.804	220.741	181.42	200.655				4020	665.234	624.087	627.628	638.983

## Sheet: Figure 5 - OK
Figure 5b							Figure 5c							Figure 5d
7 dpi							14 dpi							28 dpi
B cells		TCD4+ cells		TCD8+ cells			B cells		TCD4+ cells		TCD8+ cells			B cells		TCD4+ cells		TCD8+ cells
LV-GFP	LV-ChABC	LV-GFP	LV-ChABC	LV-GFP	LV-ChABC		LV-GFP	LV-ChABC	LV-GFP	LV-ChABC	LV-GFP	LV-ChABC		LV-GFP	LV-ChABC	LV-GFP	LV-ChABC	LV-GFP	LV-ChABC
277.34	200.455	375.857	177.545	260.63	83		296	92	428	140	536	80		152.888	52.7815	402.492	369.61	218.715	222.606
388.027	205.714	471.062	335.616	284.058	102.857		60	64	284	144	60	36		100.235	152.888	769.732	535.355	138.06	148.291
390.421	163.668	596.306	90.4479	352.331	202.431		68	188	202	200	44	100		68.9513	174.305	813.962	352.492	240.489	218.715
460.745	440.329	476.393	286.614	309.481	188.941		224	292	508	396	252	728
	399.451		424.738		206.634		396	516	604	548	440	352
0.223868							708	340	896	212	364	348
Figure 5e						Figure 5f
TNFa						IFNg (IFNg Ct - GAPDH Ct)
LV-GFP	0.719469	1.02074	0.840899	1.41889		LV-GFP	Undetected	Undetected	Undetected	Undetected
LV-ChABC	0.283222	0.547427	0.671288	0.101181		LV-ChABC	5.855	6.885	5.06	2.8726
STAT4
LV-GFP	0.607448	0.644312	1.39555	1.35269
LV-ChABC	0.450885	0.920719	0.553184	0.289985
Tbet
LV-GFP	1.0132	0.345546	1.38698	1.25747
LV-ChABC	0.230666	0.0232271	0.325776	0.495498

## Sheet: Figure 6 - OK
Figure 6 b, c														Figure 6d
	M1 4h	M1 4h	M1 4h	M1 + CSPGs 4h	M1 + CSPGs 4h	M1 + CSPGs 4h	M2 4h	M2 4h	M2 4h	M2 + CSPGs 4h	M2 + CSPGs 4h	M2 + CSPGs 4h			M1-like BMDM 4h
il1b	0.951955	0.979073	1.06897	0.825884	0.818422	0.862574	0.731003	0.826808	1.44219	59.55	83.3419	72.2823			M1-like			M1-like + CSPG
INOS	1.07649	0.913097	1.01041	1.01538	0.712462	0.989646	0.794859	0.673337	1.5318	52.7861	73.9386	68.7252		IL1b	0.951955	0.979073	1.06897	0.935884	0.818422	0.862574
il6	1.24624	0.791139	0.962621	0.801838	0.918346	0.745675	0.974774	0.695908	1.32932	67.4429	61.5534	59.3566		iNOS	1.07649	0.913097	1.01041	1.01538	0.712462	0.989646
cxcl10	1.07318	1.01839	0.908435	1.24653	0.845321	0.948648	0.451326	0.761671	1.787	22.2901	48.0995	46.8951		IL6	1.24624	0.791139	0.962621	0.801838	0.918346	0.745675
ccl5	1.01673	1.07063	0.912636	0.918405	0.799334	0.900431	0.681249	1.0387	1.28005	21.7251	47.3903	33.82		CXCL10	1.07318	1.01839	0.908435	1.24653	0.845321	0.948648
nfkb1a	0.823591	1.06807	1.13682	0.385553	0.438303	0.82645	1.40282	0.629961	1.13158	2.85469	4.98051	6.74273		CCL5	1.01673	1.07063	0.912636	0.918405	0.799334	0.900431
il10	0.91067	0.920188	1.19334	0.976032	0.732043	0.835088	1.68958	0.553504	1.0693	4.85607	2.52437	6.12105		TNFa	1.08921	0.932137	0.978655	0.915152	0.817294	0.804639
tnfa	1.08921	0.932137	0.978655	0.855152	0.817294	0.804639	0.711552	0.794928	1.49352	3.74979	4.61126	3.89804		CCL3	1.10791	1.04915	0.842942	0.606073	0.726936	0.648281
smad3	0.598739	0.946058	1.76541	1.16473	0.655197	2.02792	1.70133	0.511096	1.15003	1.87471	5.92439	3.84149
ccl3	1.10791	1.04915	0.842942	0.606073	0.726936	0.648281	0.837975	0.825764	1.33626	3.40929	3.33151	3.3482
il12b	1.05458	1.21982	0.777366	0.722799	0.631418	0.698178	1	0.600818	1.6644	2.01888	2.69447	2.09943
nrlp3	0.99654	0.870551	1.15269	0.309927	0.249135	0.214641	1.26576	0.697372	1.13288	2.03496	2.79748	1.40932		Figure 6e
rela	0.866537	0.938438	1.22972	0.954842	0.614861	1.36446	1.18236	0.660517	1.28046	1.45565	1.80458	1.37237			M2-like BMDM 4h
myd88	1.77769	1.07177	0.524858	1.82766	0.41466	1.01748	1.30888	1.07798	0.708742	1.37872	1.76949	1.07798			M2-like			M2-like + CSPG
ccl2	1.08172	1.5351	0.602208	0.359318	0.465978	0.446996	1.04367	0.973779	0.983957	1.21982	0.95705	1.54935		IL1b	0.731003	0.826808	1.44219	59.55	83.3419	72.2823
mapk3	1.20999	1	0.82645	0.904379	0.895025	1.07923	1.09556	0.824543	1.10701	1.09177	0.990801	1.63769		iNOS	0.794859	0.673337	1.5318	52.7861	73.9386	68.7252
mhcII	1.06437	0.936272	1.00347	1.07549	1.42405	0.82645	0.955945	0.840896	1.24401	1.15669	1.27456	1.18099		IL6	0.974774	0.695908	1.32932	67.4429	61.5534	59.3566
tgfb	1.26576	0.986233	0.80107	0.972655	0.982821	0.972655	1.01279	1.10063	0.897095	1.51397	0.99539	1.04488		CXCL10	0.451326	0.761671	1.787	22.2901	48.0995	46.8951
nlrp1a	0.983957	0.953739	1.0656	0.983957	0.491978	1.00116	1.38351	0.694157	1.04126	1.04126	1.24689	1.25122		CCL5	0.681249	1.0387	1.28005	21.7251	47.3903	33.82
C1q1	0.750886	1.11471	1.19472	1.62076	0.753493	1.17419	1.12376	0.780967	1.13945	1.03766	1.04126	1.30435		TNFa	0.711552	0.794928	1.49352	3.74979	4.61126	3.89804
casp1	0.812252	1.37554	0.895025	0.668964	0.817902	0.694959	1.15003	1.09556	0.793701	1.15803	1.00463	1.14208		CCL3	0.837975	0.825764	1.33626	3.40929	3.33151	3.3482
il18	0.871557	1.33484	0.859558	0.748289	1.2283	0.862542	0.950439	1.06191	0.990801	1.00812	1.4012	0.703034
stat3	0.587774	1.11214	1.52979	0.65444	0.494257	1.10829	0.915945	0.854607	1.27751	0.743979	1.26868	0.912776
mapk8	1.18099	0.96929	0.873573	0.558644	0.820742	0.876606	1.00928	0.928731	1.06683	0.935191	0.854607	1.00231
l-selectine	1.25992	1.74513	0.454809	3.55127	0.425825	0.462759	1.01513	1.04367	0.943874	1.17013	0.379367	1.20303		Figure 6g
cd206	0.337198	1.86822	1.5874	3.74942	0.653685	1.11085	0.819794	1.37395	0.887816	0.878633	1.17148	0.554144			M1-like BMDM 16h
stat1	1.27899	1	0.78187	1	1	0.946058	1	1.12311	0.890384	0.665495	0.928195	0.593574			M1-like			M1-like + CSPG
arg I	0.629961	1.62263	0.978289	0.296959	0.474123	0.869545	1.25556	0.540862	1.47257	0.207091	0.866832	0.370702		CCL5	0.931956	0.83702	1.28194	1.28639	1.12376	1.22972
akt1	0.808508	0.728668	1.69741	0.814131	1.13945	1.88339	0.959264	0.719467	1.44894	0.214641	0.835088	0.301452		iNOS	1.05946	0.866537	1.08925	0.168794	0.371989	0.349492
														IL1b	1.14488	0.941696	1.01631	0.54274	0.691862	0.801412
Figure 6 b, f														IL6	0.983957	0.801996	1.26722	1.21139	0.862542	1.0693
	M1 16h	M1 16h	M1 16h	M1 + CSPGs 16h	M1 + CSPGs 16h	M1 + CSPGs 16h	M2 16h	M2 16h	M2 16h	M2 + CSPGs 16h	M2 + CSPGs 16h	M2 + CSPGs 16h		MHC-II	1.19748	0.91067	0.917004	1.27456	0.570382	0.929805
ccl5	0.931956	0.83702	1.28194	1.28639	1.12376	1.22972	1.13288	0.812252	1.08673	47.0134	44.0173	67.1819		C1q1	0.907519	1.13288	0.972655	1.08099	1.49943	1.39959
INOS	1.05946	0.866537	1.08925	0.168794	0.371989	0.349492	0.9	0.808041	1.23756	19.7325	15.8071	9.49719		Arg I	1.66825	0.85165	0.703847	0.374577	1.06683	0.456388
il1b	1.04488	0.941696	1.0163	0.54274	0.591862	0.701412	2.71008	0.612734	0.602208	4.93597	7.99076	9.56877
il6	0.983957	0.801996	1.26722	1.21139	0.862542	1.0693	1	1.16675	0.857079	4.68322	10.856	4.13389
il12b	0.795536	1.29684	0.96929	1.7593	1.61328	0.760489	1.71112	0.446996	0.890899	3.80615	5.16344	2.03967
mhcII	1.19748	0.91067	0.917004	1.27456	0.570382	0.929805	0.862542	1.04006	1.11471	3.00355	2.8912	3.01397		Figure 6h
cxcl10	0.923382	1.28343	0.843816	0.65293	0.972655	0.252613	1.25847	0.764012	1.04006	1.23685	2.51693	4.01853			M2-like BMDM 16h
stat1	0.536506	0.997692	1.86822	0.308142	0.836053	2.65124	1	0.924984	1.0811	1	2.4158	3.02618			M2-like			M2-like + CSPG
smad3	0.864537	1.29684	0.891929	0.20166	2.37019	0.929805	1.22688	0.832199	0.97942	1.40444	1.31494	3.5186		CCL5	1.13288	0.812252	1.08674	47.0134	44.0173	67.1819
C1q1	0.907519	1.13288	0.972655	1.18099	2.09943	1.39959	0.99424	0.818847	1.2283	2.04438	1.93411	1.94082		iNOS	0.9	0.808041	1.23756	19.7325	15.8071	9.49718
myd88	0.991946	0.948246	1.06314	1.00579	3.29056	2.04675	0.867539	0.578344	1.99308	2.18102	1.41912	1.91853		IL1b	2.71008	0.612734	0.602208	4.93597	7.99076	9.56877
l-selectine	0.592546	0.939523	1.79626	6.1475	0.972655	2.57576	0.947151	1.18236	0.89296	3.47417	0.947151	0.585064		IL6	1.03	1.16675	0.857079	6.68322	8.856	4.13389
nfkb1a	0.886791	1.26284	0.89296	0.561231	1.39636	0.530957	1.29385	0.740549	1.04367	1.39636	1.59844	1.92075		MHC-II	0.862542	1.04006	1.11471	3.00355	2.8912	3.01397
il10	0.761368	1.4012	0.937354	3.25277	1.85532	0.769326	1.31798	1.3692	0.554144	2.46798	1.00579	0.998845		C1q1	0.99424	0.818847	1.2283	2.04439	1.93411	1.94082
mapk3	0.869545	0.919125	1.25122	0.711203	1.2086	1.22547	1.00347	0.630689	1.58008	1.59107	1.08298	1.6529		Arg I	1.0693	1.48624	0.629233	0.191003	0.313528	0.356424
il18	0.904379	1.01396	1.09051	1.31494	1.52626	0.993092	1.14208	0.841868	1.04006	1.09177	1.65481	1.43065
cd206	1.1607	0.752623	1.14472	1	2.42839	0.662044	2.75745	0.557999	0.64992	0.686977	1.16743	1.92964
rela	1.15669	0.986233	0.876606	0.395021	0.895025	0.852635	1.08048	0.918064	1.00812	1.19886	1.33022	1.23257
mapk8	1.05336	0.840896	1.12896	1.09809	1.49485	1.32409	0.923382	0.790041	1.37078	1.01396	1.57462	1.01748
casp1	0.925518	0.998845	1.08172	1.28639	1.12376	1.35035	0.989657	0.867539	1.16473	0.993092	1.30586	1.27899
nrlp3	1.15669	1.43396	0.602904	0.798298	1.27456	0.624165	0.771997	1.28046	1.01162	0.899171	1.09556	1.54399
nlrp1a	1.20999	0.694959	1.18921	0.690159	1.50525	1.48968	1.21279	0.691755	1.19196	0.825496	1.23828	1.30888
tgfb	0.990801	0.732889	1.37713	0.563179	2.4144	1.11085	1.12766	0.906471	0.978289	0.756983	1.0485	1.22123
akt1	0.538369	1.33484	1.39152	0.911722	2.03731	2.35653	1.34257	0.64842	1.1487	0.72951	0.313166	1.89868
ccl3	0.907519	0.719467	1.53156	0.570382	1.13288	0.823591	1.21841	0.70466	1.16473	0.784584	0.760489	0.876606
tnfa	0.865537	1.15003	1.00463	0.640232	0.651423	0.85362	1.33484	0.753493	0.99424	0.758734	0.740549	0.80478
stat3	1.86607	1.21419	0.441351	0.488016	0.976032	1.40932	0.990801	0.727827	1.38671	0.360149	0.631418	1.14605
ccl2	1.09429	0.795536	1.1487	0.898132	0.488016	0.609205	0.854607	0.775572	1.50873	0.513463	0.414181	0.621288
arg I	1.66825	0.85165	0.703847	0.374577	1.06683	0.456388	1.0693	1.48624	0.629233	0.191003	0.313528	0.356424

## Sheet: Figure 7 - OK
Figure 7b
0 U/ml	2e7 U/ml	4e7 U/ml	1e8 U/ml
1.22158	21.6118	575.531	4540.86
0.617174	48.2933	184.024	6906.55
0.822878	136.121	538.854	7402.26
1.61189	73.108	142.889	2635.3
Figure 7b								Figure 7d
0 U/ml	2e7 U/ml	4e7 U/ml	1e8 U/ml					0 U/ml	1e8 U/ml
1.22158	21.6118	575.531	4540.86					0	68.48
0.617174	48.2933	184.024	6906.55					0	63.93
0.822878	136.121	538.854	7402.26					0	75.11
1.61189	73	142.889	2635.3
Figure 7e														Figure 7f
M2-like WT BMDM														M1-like WT BMDM
	no CSPG no ChABC			with CSPG no ChABC			with CSPG with ChABC			no CSPG with ChABC					no CSPG no ChABC			with CSPG no ChABC			with CSPG with ChABC			no CSPG with ChABC
IL1b	0.91142	1.31147	0.777108	22.2661	29.8601	28.3474	15.6811	13.4557	14.6735	1.31204	0.874671	1.5657		IL1b	0.75475	1.05268	1.19257	0.733687	0.938376	0.764844	0.0352371	0.0208073	0.0192131	0.400171	0.659155	0.556205
IL6	0.733541	0.819576	1.44688	40.5336	47.2024	45.9054	1	1.91497	3.03632	0.239692	0.499741	0.0970083		IL6	0.863158	0.957734	1.17911	0.777023	0.796105	0.460422	0.00099434	0.00188141	0.00102585	0.146879	0.35964	0.214554
CCL5	1.08882	0.909261	1.00192	10.7986	11.4143	11.4937	0.597889	0.239445	0.681804	0.593607	0.541373	0.227315		CCL5	1.09755	1.03834	0.864108	1.04376	0.695819	0.810444	0.00276555	0.00286308	0.00296405	0.00749053	0.0144207	0.00778161
CXCL10	0.930914	1.13817	0.930914	16.0677	24.1859	19.9193	6.61662	6.28144	7.24053	2.99197	2.88005	2.34745		CXCL10	0.973469	1.07639	0.950137	1.25661	1.12081	1.03494	0.101148	0.0603518	0.0637929	1.84192	1.04505	1.38627
Figure 7h
Sorted macrophages											Sorted microglial cells
IL1b		CCL3		CXCL10		CCL5		IL6			IL1b		CCL3		CXCL10		CCL5		IL6
LV-GFP	LV-ChABC	LV-GFP	LV-ChABC	LV-GFP	LV-ChABC	LV-GFP	LV-ChABC	LV-GFP	LV-ChABC		LV-GFP	LV-ChABC	LV-GFP	LV-ChABC	LV-GFP	LV-ChABC	LV-GFP	LV-ChABC	LV-GFP	LV-ChABC
1.05866	0.56472	1.40487	0.782105	1.40338	0.748604	0.630225	0.445636	0.479443	0.90606		1.2181	0.426377	0.881392	0.826549	0.944851	0.758416	0.667045	0.74528	1.41998	0.857095
0.892584	0.476672	0.605179	0.993391	0.714043	0.670689	1.03	0.81	1.55132	0.559064		1.00907	0.667575	0.685052	1.01651	0.752467	1.01054	1.68863	0.560916	0.935356	0.370335
1.04876	0.406151	0.989954	0.350002	0.882581	0.485969	1.36977	1.15985	0.969239	0.443604		0.772836	0.336135	1.43356	1.18447	1.30268	0.537082	0.644323	0.685798	0.644668	0.272599
1.14797		1.3483	1.0876	0.600839							1.18926		1.48766	2.59916	0.944395	0.922596
1.34356	0.539177	1.13772	0.868227	0.705554	0.445425						0.781459	0.70298	0.998645	0.604177	1.36661
0.520547	0.349017	0.844485	0.856274		0.536364							0.721413	0.511584	0.559823	0.688992	1.93157
0.987923	1.02152	0.669494	0.67884	1.69361	0.818288						1.02928	1.06967	1.19249	0.579941		0.146199
0.956444	0.483192	1.19502	0.695783	0.560679	0.144536						1.45658	0.784409	0.713991		0.885588
1.04356	0.600842	0.80498	0.339641	1.43932	0.147338						0.54342	0.351585	1.09352	1.65746	1.11441	0.0489735

## Sheet: Figure 8 - OK
Figure 8b
M1 like BMDM
	no CSPG														with CSPG														with CSPG + TAK242 100 uM							no CSPG + TAK242 100 uM
IL1b	0.82	0.75	1.02	1.41	1.07	0.84	1.09	1.17	0.83	1	1.12	0.83	1.07		1.11	0.48	0.52	1.1	1.27	0.88	1.41	1.82	1.3	1.41	1.12	0.83	1.07		0.3	0.28	0.42	0.28	0.4	0.3	0.7	1.11	0.67	0.96	0.77	0.72	0.6	0.36	0.43	0.29	0.22
iNOS	0.75	1.19	0.87	1.19	1.11	0.82	1.07	1.17	0.87	0.96	0.94	1.16	0.92		0.99	0.63	0.77	0.93	1.21	0.86	1	1.12	1.1	1.61	0.94	1.16	0.92		0.3	0.8	0.41	0.79	0.62	0.56	0.45	0.78	0.57	0.95	0.76	0.63	0.75	0.7	0.65	0.69	0.65
IL6	0.97	0.9	0.86	1.26	0.56	0.57	1.87		0.77	1.25	1	0.91	1.1		1.52	1.16	1.23	1.27	1.39	0.67	1.23	2.6	1.24	2.37	1	0.91	1.1		0.15	0.12	0.01	0.26	0.19	0.3	0.2	0.69	0.5	0.47	0.38		0.23	0.17	0.11	0.1	0.08
cxcl10	0.82	0.85	0.95	1.39	0.91	0.81	1.28	0.89	1.18	0.94	0.76	1.07	1.22		0.89	0.82	0.7	0.88	0.95	0.93	0.54	1.35	1.6	3.04	0.76	1.07	1.22		0.59	0.5	0.65	0.64	0.59	0.45	0.32	1.21	1.21	1.49	1.17	0.93	1.24	0.61	0.75	0.45	0.37
ccl2	0.87	0.96	0.67	1.5	1.46	0.61	0.93	0.77	1.07	1.16	0.96	0.91	1.14		1.54	0.82	0.73	0.99	1.31	0.9	1.14	1.58	1.05	1.98	0.96	0.91	1.14		0.32	0.43	0.52	0.77	0.34	0.39	0.62	0.77	0.79	0.81	0.69	0.55	0.67	0.42	0.69	0.36	0.36
ccl3	0.71	1.05	0.96	1.27	1.22	0.82	0.96	1.16	0.87	0.97	0.9	1.21	0.92		1.03	0.82	0.8	0.79	1.3	1.58	0.86	1.39	1.06	1.94	0.9	1.21	0.92		0.37	0.47	0.48	0.26	0.24	0.2	0.21	0.5	0.51	0.56	0.76	0.61	0.63	0.2	0.2	0.18	0.17
ccl5	0.86	1.16	0.98	0.99	1.06	0.62	1.32	1.07	0.84	1.09	0.84	1.08	1.1		1.27	1.27	1.05	1.19	0.88	0.62	1.35	1.7	1.04	1.84	0.84	1.08	1.1		1.4	1.06	1.31	1.13	1.11	0.96	0.8	1.1	0.78	1.4	0.94	0.79	0.84	1.19	1.15	1.04	0.87
MHC-II	0.77	1.19	1.17	0.87	1.23	0.73	1.04	1.03	0.86	1.1	0.85	0.91	1.29		1	0.92	1.09	1.28	1.18	1.09	1.07	1.2	1.07	2.68	0.85	0.91	1.29		1.25	1.03	1.15	1.1	0.93	0.9	0.76	1.2	0.9	1.37	1.24	1.12	1.14	1.01	1.24	1.16	0.92
TNFa	0.61	1.18	1.06	1.14	1.15	0.8	1.05	0.78	1.09	1.13	0.64	0.82	1.92		1.06	0.64	0.85	0.81	1.3	1.63	0.84	1.83	1.87	3.17	0.64	0.82	1.92		0.1	0.09	0.18	0.52	0.3	0.34	0.27	0.53	0.6	0.63	0.82	0.72	0.62	0.4	0.37	0.34	0.33
Arg I	0.98	0.96	0.87	1.19	1.05	0.65	1.31	1.16	0.84	1	0.69	0.96	1.52		1.05	1.07	0.94	1.1	0.72	1.26	1.69	1.4	1.16	1.81	0.69	0.96	1.52		0.68	0.8	0.59	1.11	0.82	0.67	0.62	0.87	0.95	1.15	1.25	2.2	0.81	0.98	0.85	0.7	0.74
CD206	0.62	1.08	1.53	0.78	2.2	0.35	0.46				0.48	0.11	0.97		0.32	0.93	0.56	2.44	0.52						0.48	0.11	0.97		0.83	1.43	1.23	2.02	1.01	0.71	1.81	1.4	0.6	1.34	2.52		0.43	1.01	2.2	1.9	1.49
Figure 8c
M2 like BMDM
	no CSPG														with CSPG														with CSPG + TAK242 100 uM							no CSPG + TAK242 100 uM
IL1b	0.38	0.7	1.63	1.29	0.96	1.07	0.97	0.86	0.98	1.16	1.58	0.63	0.94	1.06	114.01	99.94	88.83	80.47	62.27	96.37	124.65	144.68	97.12	98.05	126.72	78.01	106.52	95.34	0.19	0.08	0.09	0.59	0.21			0.13	0.15	0.15	0.31	1.31	1.27	0.71	0.73	0.74	0.76
iNOS	1.01	0.86	1.01	1.12	1.45	0.55	1	0.77	1.14	1.09	0.74	1.35			11.6	10.67	12.17	5.79	7.61	7.83	13.7	21.58	19.38	26.36	5.7	6.8	14.4	11	0.62	0.16	0.31	0.71	0.51			0.62	0.53	0.74	0.47	1.07	0.99	1.45	1.02	1.91	1.54
IL6	1.37	0.81		0.83	2.25	0.49	0.26		1		1.43	0.7	2.27	0.44	267.06	272.67	165.54	276.07	304.2	240.33	178.68	203.13	208.12	243.69	191.19	270.39	272.25	197.92	1.73	0.38	0.58	2	3.56			0.89	1.38	1.33	0.63	4.48				0.21
cxcl10	1.07	0.82	1.11	1	1.16	0.84		0.6	0.54	1.86	1.07	0.94	2.31	0.43	55.14	52.53	35.88	44.45	44.14	45.7	39.24	58.06	55.5	55.18	40.67	47.7	48.35	47.35	0.6	0.37	0.26	1.01	0.4			0.4	0.24	0.76	0.69	1.8	0.75	1.94	0.54	0.03	0.52
ccl2	1.04	0.77	1.01	1.18	0.91	0.97	1.11	0.74	1.05	1.21	1.18	0.85	1.23	0.82	6.18	4.22	4.16	5.17	5.09	4.56	5.76	7.92	4.61	6.06	5.58	7.91	3.97	5.73	0.07	0.05	0.06	0.11	0.09			0.15	0.12	0.1	0.23	0.37	0.74	0.48	0.33	0.33	0.3
ccl3	1.01	0.68	1.03	1.28	0.7	1.17	1.13	0.72	1.02	1.26	1.1	0.91	1.08	0.92	11.41	10.57	9.59	9.36	11.69	12.53	9.35	14.71	12.51	10.88	13.77	11.93	10.63	10.42	0.75	0.65	0.51	0.7	0.55			0.16	0.11	0.16	0.18	0.77	0.58	0.61	0.24	0.38	0.3
ccl5	0.43	0.56	1.29	1.72	1.3	0.71	0.99	0.81	0.87	1.32	1.23	0.81	0.96	1.04	9.74	10.16	10.38	9.12	9.83	13.2	11.07	13.11	12.98	19.07	9.37	15.84	9.75	11.44	1.78	0.49	0.78	1.86	0.72			0.35	0.36	0.59	1.02	1.37	1.69	1.06	1.19	0.55	1.1
MHC-II	0.81	0.91	1.22	1.06	0.65	1.07	1.29	0.81	0.84	1.34	1.22	0.82	0.96	1.04	1.04	1.18	1.08	1.31	1.1	1.39	1	0.91	0.9	1.42	0.96	0.93	1.29	0.91	0.8	0.58	0.76	0.73	0.85			1.46	1.22	1.16	1.27	1.24	1.38	1.18	0.94	0.95	1.11
TNFa	0.83	0.9	1.26	1	1	1	1	0.75	1.02	1.23	0.9	1.11	1.09	0.92	29.05	24.42	14.42	19.55	20.1	23.41	20.72	22.91	29.1	29.12	23.17	15.61	19.82	25.44	0.5	0.13	0.11	0.12	1			0.2	0.2	0.24	0.25	1.85	1.46	1.75	0.44	0.48	0.55
Arg I	0.93	0.82	1.07	1.18	0.92	0.88	1.2	1.19	0.58	1.22	1.03	0.97	1.35	0.74	1.6	0.98	1.45	1.36	1.78	1.09	1.06	1.44	1.32	1.57	1.5	0.96	1.13	1.56	0.37	0.42	0.27	0.58	0.67			0.64	0.47	0.77	0.66	0.61	0.83	0.92	0.9	1.07	0.79
CD206	0.89	1.26	0.85		1.33	0.91	0.76						2.35	0.42	0.76	0.36	1.33	0.68	0.53	1.23				0.81	0.53	1.1	0.25	1.38	2	0.5	5.71	1	3.93			0.28	0.6	0.52	0.25	0.66	0.47	0.65	2	1	3
Figure 8e								Figure 8f								Figure 8g								Figure 8h
M1-like WT BMDM								M1-like TLR4 KO BMDM								M2-like WT BMDM								M2-like TLR4 KO BMDM
	no CSPG			with CSPG					no CSPG			with CSPG					no CSPG			with CSPG					no CSPG			with CSPG
IL1b	1	0.952638	1.04972	1.09051	1.3333	1.12409		IL1b	1.19825	0.963217	0.83853	7.89497	2.75286	4.79983		IL1b	0.903335	0.526072	1.40429	7.37853	3.49026	4.03714		IL1b	1.17619	0.643546	1.18027	1.31601	1.7766	1.50651
iNOS	0.81251	1.6477	0.539785	1.08708	1.23153	1.83459		iNOS	1.13148	1.22537	0.643146	1.94291	0.881613	1.15927		iNOS	1.07046	0.762195	1.16735	5.03933	1.71503	3.92647		iNOS	0.71798	1.00125	1.28077	1.38225	0.987611	0.471999
IL6	0.797377	1.74513	0.718636	0.831238	1.88339	1.60585		IL6	1.44902	0.550981	1	1.58565	1.79	2.02101		IL6	0.798298	1	1.20266	2.7	2.59912	2.90794		IL6	0.837181	0.78383	1.37899	0.343555	0.434856	1.57856
CXCL10	1	0.802459	1.24617	0.960928	1.72608	1.75625		CXCL10	1.04155	1.11245	0.846003	16.787	13.6302	23.0028		CXCL10	0.563505	1.77461	1	30.1169	18.6681	65.006		CXCL10	0.970946	0.684187	1.34487	40.3982	15.1103	19.7505
CCL2	1	1.0811	0.924984	0.833642	1.58282	2.0359		CCL2	0.877257	1.00074	1.122	6.43559	3.5457	5.50626		CCL2	0.926588	1.01748	1.06069	5.31474	3.24901	4.3319		CCL2	0.934058	1.05087	1.01507	1.50169	0.83023	0.976096
CCL5	0.931956	1.60585	0.668191	1.78798	1.4323	2.02558		CCL5	1.01258	0.971329	1.01609	0.944768	0.799978	0.716001		CCL5	0.90021	0.878633	1.2643	2.99661	1.91631	3.95406		CCL5	1.11921	1.04426	0.836527	3.44018	1.3875	1.25025
MHC-II	1.19196	0.944965	0.887816	1.1961	0.76755	0.831238		MHC-II	0.900985	1.03496	1.06406	0.979131	0.628321	1.04578		MHC-II	1.26138	1.03886	0.76313	0.873573	0.570382	1.03886		MHC-II	0.934086	0.970383	1.09553	0.559275	1.2628	1.35344
TNFa	0.908568	1.30737	0.841868	1.27597	1.9611	1.64909		TNFa	0.908586	1.15404	0.937373	1.50727	0.963726	1.07225		TNFa	0.854607	1.16339	1.00579	4.13628	2.83497	4.00925		TNFa	1.01042	0.993065	0.996512	1.07452	1.41908	1.23983
Arg I	0.797022	1.81723	0.385747	0.715831	0.5	0.39031		Arg I	1.23102	1.07167	0.697305	0.9201	1.17272	0.916916		Arg I	1.54931	0.859532	0.591161	1.54395	0.743097	0.35518		Arg I	0.931185	0.890162	1.17865	0.77225	1.05955	0.819116
CD206	1.00696	1.15669	0.858565	0.959264	1.56917	1.08674		CD206	0.966817	0.985507	1.04768	0.809237	0.691214	0.919708		CD206	1.18236	1.32562	0.638017	1.19471	0.790955	1.15803		CD206	1.14417	0.9456	0.910229	0.68506	1.13234	1.15613

## Sheet: Supplementary Figure 1 - OK
Extended Fig 1b								Extended Fig 1d
GFP	6 hpo	12 hpo	1 dpo	3 dpo	7 dpo	14 dpo		1 dpo		3 dpo		7 dpo		14 dpo		21 dpo
1.357	277.242	170	53.724	185.894	188.621	190.275		LV-GFP	LV-ChABC	LV-GFP	LV-ChABC	LV-GFP	LV-ChABC	LV-GFP	LV-ChABC	LV-GFP	LV-ChABC
1.532	203.48	204.128	115.16	129.637	207.217	338.242		35287.2	36772.8	14833.3	15328	500	90.6667	532	354	512	285
0.481	265.948	203.422	156.769	102.182	167.15	164.849		55201.8	67223.6	10750.7	14721.3	277.333	165.333	396	482	490.515	598.19
1.016	203.305	216.517	79.479	64.818	486.063	323.286		82844.4	81303.7	26574.7	6193.33	234	484	348	470	452.005	490.515
0.985	114.365		343.103		217.143	410.622		35112	53132.4	28322.5		165	120	288	222.667	741.647	420
1.452			84.302		179.458	193.564		38347.6	76714.1		10323.8	233.93		248	365.333
1.473					140.394			29571	46497	34854.9	28312.4		185.739	502	182.667
0.468					142.848			34546.8	35851.2	45760.6	39681.2	709.185	194.407
0.75								41460	30016.8	29686.8	30305.6	498.995	200.301
1.333										22473.9	46714.7	339.623	269.885
0.912										17820.4	20674	411.376	262
0.772										32514.2	10106.9	652.902	298.748
1.421										17989.2	14039.3
0.986
0.865
1.173
0.845
1.183
1.085
0.885
1.041
0.332
2.571
0.794
1.477
1.317
0.759
0.687
1.398
1.041
1

## Sheet: Supplementary Figure 2 - OK
Figure 2 b-e Supplementary Fig 2
time	group	CD68	CD86	INOS	CD206	CD163	Arg.I	IL6	IL1b	IL12b	TNFa	IL18	CSF1	CSF2	CSF3	IFNg	CCL2	CXCL10	CXCL1	CXCL2	CXCL5	IL4	IL10	IL13	TGFb	CXCR2	CCR2	L.Sel	PTPs	TLR4	MMP2	MMP9	MMP12	time	group
6hpo	Naive 1	3.61466	-1.05811	-1.00894	3.18856	2.12599	-1.04471	-1.11996	-1.1431	0	-0.790042	2.87519	0.569286	-1.13191	-1.07653	0	-1.16158	-1.10605	-1.18579	-1.13352	0	0	-0.990609	-0.903888	1.30903	-1.06539	-0.554591	-0.988045	1.0354	0.901714	3.09239	-0.819953	2.19383	6hpo	Naive 1
6hpo	Naive 2	-0.277305	-1.05811	-1.01888	0.430355	1.14044	-0.712658	-1.16172	-1.15849	0	-0.500295	0.626086	-0.908875	-1.13191	-1.07653	0	-1.16158	-1.10605	-1.18579	-1.13352	0	0	-0.990609	-0.903888	1.49923	-0.727439	1.02598	-0.589339	2.7287	2.72466	0.748395	1.14627	2.58304	6hpo	Naive 2
6hpo	Naive 3	-0.666914	-1.05811	-1.02922	-0.682619	-0.88161	-1.29098	-1.16993	-1.19036	0	-1.46587	-1.50651	-1.76458	-1.13191	-1.07653	0	-1.16158	-1.10605	-1.18579	-1.13352	0	0	-0.990609	-0.903888	-0.941614	-1.10752	-0.826269	-1.04718	-0.636055	-0.80727	-0.525414	-1.12318	-0.462025	6hpo	Naive 3
6hpo	Naive 4	-0.186008	-1.05811	-1.02493	0.357125	0.258291	-1.101	-1.16435	-1.17346	0	-1.07774	-0.178622	-1.08733	-1.13191	-1.07653	0	-1.16158	-1.10605	-1.18579	-1.13352	0	0	-0.990609	-0.903888	0.21839	-1.04882	-0.440247	-0.965298	0.571755	0.538537	0.504471	-0.762943	0.308411	6hpo	Naive 4
6hpo	Naive 5	-0.0759588	-1.05811	-1.02661	0.124089	0.0814357	-1.05397	-1.16435	-1.1778	0	-1.06749	-0.12227	-1.22768	-1.13191	-1.07653	0	-1.16158	-1.10605	-1.18579	-1.13352	0	0	-0.990609	-0.903888	2.49406	-1.01532	-0.570002	-0.964896	0.105796	0.352032	0.514956	-0.719241	0.608063	6hpo	Naive 5
6hpo	Naive 6	-0.278228	-1.05811	-1.02234	0.630438	0.456574	-1.14167	-1.16435	-1.16809	0	-1.08781	-0.233242	-0.923857	-1.13191	-1.07653	0	-1.16158	-1.10605	-1.18579	-1.13352	0	0	-0.990609	-0.903888	-0.800002	-1.07226	-0.274866	-0.965699	1.18235	0.739818	0.494057	-0.802879	0.0875259	6hpo	Naive 6
6hpo	LV-GFP	-0.356455	-0.184947	0.624886	-0.932648	-0.632202	1.16349	0.726798	0.816277	0	-0.152841	-1.17691	1.46251	0.910293	0.31488	0	0.780881	0.00793731	0.175019	0.666943	0	0	0.113994	0.0826382	-0.531254	1.05439	-0.641345	0.63344	-0.276267	-0.380528	-0.452491	1.05456	-0.531885	6hpo	LV-GFP
6hpo	LV-GFP	-0.329313	1.23798	1.40117	-0.561286	-0.203556	0.482787	0.800524	1.29007	0	1.54172	0.750556	-0.351031	1.0493	-0.12287	0	1.20514	0.922898	0.883973	1.36898	0	0	0.412406	0.217613	-0.472896	1.53081	2.71134	-0.267274	-1.14061	-0.374899	-0.501671	1.36664	-0.531885	6hpo	LV-GFP
6hpo	LV-GFP	-0.00851281	0.79401	0.177336	0.396847	2.12599	1.01675	1.7353	0.938413	0	0.699053	0.226988	0.108366	0.94599	2.06518	0	0.535301	1.40925	1.29271	0.599595	0	0	2.12287	2.07635	0.182785	-0.291707	-0.965532	0.00775039	-0.906575	-1.11788	-0.258748	-0.158604	-0.531885	6hpo	LV-GFP
6hpo	LV-GFP	-0.502414	0.152755	-0.147628	-0.793616	-0.86065	-0.535878	0.136686	0.143074	0	0.935351	-0.415422	0.945752	0.127392	0.592544	0	0.233536	0.202739	0.638032	0.132998	0	0	0.254293	0.200256	-0.747293	-0.182361	-0.77376	0.00586509	0.136031	-0.96687	-0.532808	0.250056	-0.531885	6hpo	LV-GFP
6hpo	LV-GFP	-0.291272	0.580998	0.0916371	-0.545378	-0.551389	0.632184	0.737912	0.394974	0	0.806133	-0.134945	0.432454	1.11423	0.774409	0	1.02481	0.539222	0.774232	0.251749	0	0	-0.0660726	0.425706	-0.294109	0.384774	0.0281851	2.13456	-0.857767	0.335772	-0.990845	-1.17491	-0.531885	6hpo	LV-GFP
6hpo	LV-GFP	-0.307076	0.418962	0.936243	-0.399973	-0.579551	0.431391	0.961739	1.19894	0	0.705511	-0.172447	0.650343	0.402251	0.650456	0	0.352615	0.732191	0.720635	1.13251	0	0	1.51785	0.862725	-0.49022	0.670794	0.137301	1.81701	0.136031	0.469067	-0.991661	-1.17836	-0.531885	6hpo	LV-GFP
6hpo	LV-ChABC	-0.561627	0.0766961	0.171078	-0.761108	-0.829244	-0.41749	0.150347	-0.0262544	0	-0.438681	-1.04994	1.06332	-0.286559	0.371456	0	-0.016551	1.46656	0.331992	-0.0940357	0	0	-0.320857	-0.306007	-1.04388	-0.185629	-0.796019	-0.170242	-0.345769	-1.32613	-0.768736	-0.178765	-0.531885	6hpo	LV-ChABC
6hpo	LV-ChABC	0.507134	0.666991	-0.153721	0.462761	-0.20559	0.882362	0.730089	0.646049	0	0.432747	0.105589	-0.658443	0.275093	1.41848	0	1.05815	-0.409531	1.28842	0.469584	0	0	0.0708327	-0.903888	-0.741189	0.0199548	-0.232637	-0.147874	-0.982205	-0.718745	-0.270266	0.529414	-0.531885	6hpo	LV-ChABC
6hpo	LV-ChABC	-0.228709	2.22578	2.14743	-0.432179	-0.672004	1.19496	0.850222	1.17006	0	1.76333	-0.323408	0.385023	0.69569	0.378205	0	1.443	0.685026	0.875246	1.60361	0	0	1.27406	1.49686	-0.0613954	1.60262	1.11759	1.11906	-0.41692	-0.138988	0.415757	1.8114	-0.531885	6hpo	LV-ChABC
6hpo	LV-ChABC	-0.0520045	0.379411	0.882485	-0.481368	-0.77293	1.49443	0.115055	0.43971	0	-0.30307	0.729297	1.30475	1.5578	0.0164422	0	0.352615	1.08	0.134512	0.669188	0	0	0.564267	1.27107	0.420358	1.43311	1.05488	0.388168	-0.333893	-0.230296	-0.477391	0.760507	-0.531885	6hpo	LV-ChABC
12hpo	Naive 1	3.38784	-1.06529	-0.727413	3.00525	1.88415	-0.966069	-0.657544	-0.823871	0	-0.474438	0.856806	2.78034	-0.959224	-0.8389	0	-1.01129	-0.922281	-0.984369	-0.970611	0	0	-0.766348	-0.664792	1.17038	-0.951304	-0.874252	-0.966769	1.07957	0.96986	3.06239	-1.11079	1.29074	12hpo	Naive 1
12hpo	Naive 2	0.00181903	-1.06529	-0.780927	0.507286	0.733797	-0.773597	-0.740777	-0.872502	0	0.0837118	-0.363288	0.832079	-0.959224	-0.8389	0	-1.01129	-0.922281	-0.984369	-0.970611	0	0	-0.766348	-0.664792	1.35713	-0.746728	-0.15819	-0.452263	2.43147	2.54975	0.54741	0.922381	1.67533	12hpo	Naive 2
12hpo	Naive 3	-0.337142	-1.06529	-0.836565	-0.500679	-1.62639	-1.10881	-0.757145	-0.973218	0	-1.77631	-1.52018	-0.295772	-0.959224	-0.8389	0	-1.01129	-0.922281	-0.984369	-0.970611	0	0	-0.766348	-0.664792	-1.03928	-0.976805	-0.997333	-1.04308	-0.254889	-0.511266	-0.819312	-1.42434	-1.33354	12hpo	Naive 3
12hpo	Naive 4	0.0812469	-1.06529	-0.813468	0.440966	-0.29587	-0.998698	-0.74602	-0.919814	0	-1.02864	-0.799826	0.596872	-0.959224	-0.8389	0	-1.01129	-0.922281	-0.984369	-0.970611	0	0	-0.766348	-0.664792	0.0996049	-0.941269	-0.822449	-0.937415	0.709407	0.655105	0.285694	-1.05184	-0.572264	12hpo	Naive 4
12hpo	Naive 5	0.17699	-1.06529	-0.822524	0.229917	-0.5023	-0.971436	-0.74602	-0.933546	0	-1.0089	-0.769256	0.411885	-0.959224	-0.8389	0	-1.01129	-0.922281	-0.984369	-0.970611	0	0	-0.766348	-0.664792	2.33384	-0.920992	-0.881233	-0.936897	0.337392	0.493467	0.296944	-1.00665	-0.276174	12hpo	Naive 5
12hpo	Naive 6	0.00101527	-1.06529	-0.799521	0.688491	-0.0644304	-1.02227	-0.74602	-0.90285	0	-1.04804	-0.829456	0.812333	-0.959224	-0.8389	0	-1.01129	-0.922281	-0.984369	-0.970611	0	0	-0.766348	-0.664792	-0.900243	-0.955459	-0.747525	-0.937933	1.19689	0.82955	0.274521	-1.09314	-0.790523	12hpo	Naive 6
12hpo	LV-GFP	-0.413971	0.597161	0.465365	-0.690112	0.523556	0.981428	-0.19282	1.00866	0	0.671335	0.092839	-0.645579	0.665472	-0.0312829	0	0.873268	1.28685	0.592774	0.335559	0	0	0.583189	0.0762038	0.242986	0.6839	0.727725	0.959369	-0.682971	-0.526611	0.0763137	1.27554	0.51824	12hpo	LV-GFP
12hpo	LV-GFP	-0.413971	0.573972	0.149481	-0.85457	-1.12776	0.0993082	0.673022	-0.00537756	0	0.71083	-0.276676	-0.667256	0.0135462	-0.365298	0	1.03672	1.13891	0.659749	0.582696	0	0	-0.308304	-0.214936	-0.619028	0.351202	0.385448	0.421478	-0.750699	-0.483293	-0.670309	0.861937	1.65358	12hpo	LV-GFP
12hpo	LV-GFP	-0.413971	1.00901	0.598305	-0.345822	1.15447	0.689625	2.83989	0.214257	0	0.481867	0.506395	-0.631552	0.588523	0.519346	0	0.321295	0.269799	0.341845	0.468664	0	0	0.710443	0.00767449	-0.357486	-0.0279734	-0.768645	-0.105439	-0.58732	-0.682943	-0.545155	0.126214	-0.493971	12hpo	LV-GFP
12hpo	LV-GFP	-0.413971	0.607863	2.48626	-0.640515	0.619814	2.09234	-0.0781259	2.16914	0	0.791483	2.47329	-0.587159	1.46945	2.48239	0	1.45822	1.58041	1.3247	2.09323	0	0	1.93273	1.84495	-0.280362	2.42662	1.04281	2.3545	-0.762974	0.110201	-0.57195	1.67061	-0.380344	12hpo	LV-GFP
12hpo	LV-ChABC	-0.413971	0.458029	0.488168	-0.755785	-1.02199	0.195337	-0.277801	-0.198878	0	0.262773	-0.371502	-0.659863	-0.0421113	-0.072194	0	-0.0979461	1.43722	-0.230538	-0.223009	0	0	-0.0707541	-0.338946	-0.652535	0.223096	2.46339	0.0444149	-0.717917	-0.99433	-0.825238	-0.0732439	-0.47809	12hpo	LV-ChABC
12hpo	LV-ChABC	-0.413971	0.666727	0.242706	-0.502091	0.719466	0.459826	1.00383	0.621843	0	0.895495	0.973799	-0.637898	1.40304	1.10876	0	1.3741	-0.500817	1.81929	0.729163	0	0	0.537227	2.57868	-0.145545	0.177774	-0.39488	-0.0494789	-0.66345	-0.751881	-0.452894	0.581243	0.758454	12hpo	LV-ChABC
12hpo	LV-ChABC	-0.413971	1.68127	-0.836565	-0.22105	0.0498458	1.04968	0.353106	1.34631	0	1.88508	0.436651	-0.645805	1.59905	0.632045	0	0.932977	0.111895	1.005	1.02986	0	0	-0.766348	-0.234754	-0.0505945	0.82267	0.291082	1.06856	-0.618599	-0.732363	-0.663395	0.155183	-0.404845	12hpo	LV-ChABC
12hpo	LV-ChABC	-0.413971	0.797707	1.1867	-0.36129	-1.04636	0.273339	0.0724247	0.269841	0	-0.44624	-0.409599	-0.662625	0.058375	0.759628	0	0.169071	0.209411	0.39338	0.807497	0	0	1.97991	0.269883	-1.15887	0.835268	0.734052	0.580959	-0.715918	-0.925252	0.00498304	0.166912	-1.16659	12hpo	LV-ChABC
1dpo	Naive 1	3.85981	-1.23078	-0.910317	1.20517	2.84236	-1.06945	0.0370325	-0.741414	0	-0.269138	3.36723	1.0001	0	0	0	-1.30827	-0.860073	-1.24575	-1.13873	0	0	-1.04706	-1.1882	1.5164	-1.45228	-0.142733	-1.29832	1.32596	1.10639	3.4627	-0.979756	2.35775	1dpo	Naive 1
1dpo	Naive 2	-0.517095	-1.23078	-1.01605	-1.14514	1.72438	-0.766784	-1.10976	-1.02256	0	0.65274	0.863558	-0.414373	0	0	0	-1.30827	-0.860073	-1.24575	-1.13873	0	0	-1.04706	-1.1882	1.70656	0.173487	3.44223	1.45242	2.83691	3.13556	0.867397	2.85757	2.85228	1dpo	Naive 2
1dpo	Naive 3	-0.955251	-1.23078	-1.12597	-2.09352	-0.569377	-1.29392	-1.33529	-1.6048	0	-2.4194	-1.51041	-1.23321	0	0	0	-1.30827	-0.860073	-1.24575	-1.13873	0	0	-1.04706	-1.1882	-0.733672	-1.65494	-0.758938	-1.70632	-0.165496	-0.79592	-0.542976	-1.57154	-1.01673	1dpo	Naive 3
1dpo	Naive 4	-0.414423	-1.23078	-1.08034	-1.20754	0.723693	-1.12076	-1.182	-1.29607	0	-1.1845	-0.0322304	-0.585138	0	0	0	-1.30827	-0.860073	-1.24575	-1.13873	0	0	-1.04706	-1.1882	0.42604	-1.37253	0.116617	-1.14139	0.912246	0.702133	0.597322	-0.868494	-0.0378271	1dpo	Naive 4
1dpo	Naive 5	-0.290662	-1.23078	-1.09823	-1.40611	0.523074	-1.07789	-1.182	-1.37546	0	-1.15189	0.030499	-0.719442	0	0	0	-1.30827	-0.860073	-1.24575	-1.13873	0	0	-1.04706	-1.1882	2.70114	-1.21139	-0.177686	-1.13861	0.496465	0.494529	0.608932	-0.783205	0.342905	1dpo	Naive 5
1dpo	Naive 6	-0.518134	-1.23078	-1.05278	-0.974645	0.94862	-1.15782	-1.182	-1.198	0	-1.21654	-0.0930333	-0.428709	0	0	0	-1.30827	-0.860073	-1.24575	-1.13873	0	0	-1.04706	-1.1882	-0.592096	-1.4853	0.491725	-1.14415	1.45708	0.926184	0.585792	-0.946434	-0.318479	1dpo	Naive 6
1dpo	LV-GFP	-0.354152	-0.308807	-0.313908	-0.343428	-0.769904	1.26087	1.2476	0.874373	0	0.630289	-0.205225	0.0661537	0	0	0	0.840558	-0.0806585	1.34783	0.716521	0	0	0.694794	0.0928337	0.502675	0.585517	0.10503	0.485323	-0.659462	-0.288421	-0.306318	0.583322	-0.212501	1dpo	LV-GFP
1dpo	LV-GFP	0.15231	1.43964	1.40707	1.25576	-0.443902	1.26087	1.68592	0.901412	0	-0.152425	-0.160853	0.27261	0	0	0	0.92406	0.579322	1.11614	1.82336	0	0	2.4006	1.60575	-0.758993	0.886478	-0.0585877	0.378452	-0.522285	-0.344847	-0.340041	0.328671	0.0209043	1dpo	LV-GFP
1dpo	LV-GFP	-0.104382	0.235417	1.24532	0.445239	-0.0704502	0.268698	0.461672	0.786249	0	0.867172	-0.302693	-0.329865	0	0	0	0.51124	-0.539114	0.692752	1.2259	0	0	0.899076	0.502132	-0.58129	1.02707	-0.444363	1.41955	-0.498068	-0.0152078	-0.678301	0.321399	-0.404865	1dpo	LV-GFP
1dpo	LV-GFP	-0.184752	0.343365	0.314106	0.191465	-0.771786	-0.36172	0.208219	0.237776	0	-0.137322	-0.659261	-0.663349	0	0	0	0.742336	-0.230274	0.309818	0.631718	0	0	0.420736	0.626595	-0.688183	0.111585	0.409495	-0.370288	-0.603721	-0.842237	-0.380713	0.339625	-0.573595	1dpo	LV-GFP
1dpo	LV-GFP	-0.220078	0.276869	1.01755	0.0799201	-0.770432	0.0877603	-0.0123892	0.731307	0	-0.275944	-0.694515	-0.445825	0	0	0	0.546148	-0.0299488	0.321051	1.27547	0	0	0.583249	0.908021	-0.570379	0.0170788	-0.918168	0.143018	-0.556042	-0.537754	-0.726344	1.08539	-0.0759821	1dpo	LV-GFP
1dpo	LV-GFP	-0.0254095	0.577714	0.308748	0.6946	-0.257589	0.690807	1.8141	0.668598	0	0.879802	0.030499	0.118599	0	0	0	0.962949	-0.105413	1.41222	0.923274	0	0	1.62421	0.505634	-0.192516	1.28824	0.924143	0.813501	-0.585726	-0.207603	-0.126342	0.393254	-0.509047	1dpo	LV-GFP
1dpo	LV-ChABC	-0.245808	1.44428	-0.558253	-0.00132507	-0.28323	-0.440839	-0.488254	0.489314	0	-0.540558	-0.700808	2.40027	0	0	0	-0.126418	1.04251	0.241288	0.0580139	0	0	-0.127311	-0.0114506	-0.63859	0.105151	-0.8392	0.0128737	-0.622058	-0.5727	-0.504597	0.467836	-0.575435	1dpo	LV-ChABC
1dpo	LV-ChABC	0.1565	0.703867	0.981158	1.26899	-0.787085	0.990391	0.851584	1.92069	0	0.786563	-0.503204	2.46212	0	0	0	0.978879	3.05887	0.996494	0.498906	0	0	0.176968	0.223378	-0.19355	0.969951	0.143116	1.49015	-0.637928	0.0441285	-0.423632	0.10154	-0.344097	1dpo	LV-ChABC
1dpo	LV-ChABC	0.047679	1.09263	1.80308	0.925383	-0.665744	2.01147	-0.159364	0.469057	0	1.33923	-0.367586	-0.343016	0	0	0	0.730525	-0.184291	0.753016	0.646093	0	0	0.154492	0.21768	-0.567177	1.07394	-0.712335	0.912827	-0.508856	-0.565506	-0.481874	0.0555542	-0.203691	1dpo	LV-ChABC
1dpo	LV-ChABC	-0.133562	0.670627	-0.496584	0.3531	-0.684507	-0.189523	-0.61643	0.268433	0	0.799883	-0.18634	-0.503852	0	0	0	0.154345	0.936768	0.483256	-0.38787	0	0	-0.270806	0.361841	-0.639938	0.0513508	-0.771884	-0.017355	-0.571446	-0.586098	-0.513374	-0.395993	-0.29789	1dpo	LV-ChABC
1dpo	LV-ChABC	-0.0325184	0.965087	-0.256986	0.672153	-0.22673	0.840467	0.39353	-0.48005	0	0.491762	0.573339	-0.41327	0	0	0	0.377568	0.713342	0.101784	-0.209539	0	0	-0.0132065	1.99459	-0.350997	0.120965	-0.269599	0.0477785	-0.476603	-0.589188	-0.521199	-0.131286	-0.215077	1dpo	LV-ChABC
1dpo	LV-ChABC	-0.220078	-0.0560332	0.832397	0.0799201	-0.461387	0.0673554	0.56782	0.371149	0	0.900282	0.551035	-0.239798	0	0	0	1.20744	-0.000674839	-0.301121	-0.369468	0	0	-0.260433	0.102178	-0.345442	0.765629	-0.538865	-0.339457	-0.620971	-1.06345	-0.57643	-0.857456	-0.788622	1dpo	LV-ChABC
3dpo	Naive 1	0.143904	-1.20177	0.273929	-0.00433273	0.546417	-0.764965	3.76418	0.0740401	0	0.314989	0.473365	2.41854	0	0	0	-0.795826	-0.407053	0	-0.781981	0	0	-0.930767	-0.478851	-0.0430832	-0.939432	-0.655572	-0.804604	1.11203	-0.14708	2.3304	-0.572472	-0.837541	3dpo	Naive 1
3dpo	Naive 2	-1.19958	-1.20177	-0.414666	-0.799301	0.038065	-0.367467	0.339329	-0.45423	0	1.0081	-0.464151	0.221519	0	0	0	-0.795826	-0.407053	0	-0.781981	0	0	-0.930767	-0.478851	0.0300257	0.964239	-0.0220173	2.12408	2.81164	0.882583	-0.191815	2.88127	-0.809695	3dpo	Naive 2
3dpo	Naive 3	-1.33407	-1.20177	-1.13059	-1.12008	-1.00492	-1.05977	-0.334179	-1.54828	0	-1.30169	-1.3531	-1.05034	0	0	0	-0.795826	-0.407053	0	-0.781981	0	0	-0.930767	-0.478851	-0.908158	-1.17673	-0.764471	-1.23899	-0.565657	-1.11237	-1.56247	-1.1051	-1.02756	3dpo	Naive 3
3dpo	Naive 4	-1.16806	-1.20177	-0.833393	-0.820407	-0.416955	-0.832353	0.123608	-0.968171	0	-0.373226	-0.799585	-0.0437206	0	0	0	-0.795826	-0.407053	0	-0.781981	0	0	-0.930767	-0.478851	-0.46229	-0.846056	-0.609738	-0.637517	0.646657	-0.352215	-0.454284	-0.472333	-0.972436	3dpo	Naive 4
3dpo	Naive 5	-1.13008	-1.20177	-0.949914	-0.887573	-0.508179	-0.776049	0.123608	-1.11734	0	-0.348713	-0.776095	-0.252328	0	0	0	-0.795826	-0.407053	0	-0.781981	0	0	-0.930767	-0.478851	0.412406	-0.657371	-0.661749	-0.634563	0.17896	-0.457559	-0.443002	-0.395569	-0.950997	3dpo	Naive 5
3dpo	Naive 6	-1.1999	-1.20177	-0.653923	-0.741633	-0.31468	-0.881029	0.123608	-0.783887	0	-0.397318	-0.822353	0.199251	0	0	0	-0.795826	-0.407053	0	-0.781981	0	0	-0.930767	-0.478851	-0.853727	-0.978098	-0.543447	-0.640461	1.25952	-0.238525	-0.465489	-0.542482	-0.988239	3dpo	Naive 6
3dpo	LV-GFP	1.69609	0.970012	0.554136	0.633155	0.334755	0.780405	-0.376378	1.3703	0	0.551726	-0.404241	0.387482	0	0	0	0.679384	-0.395323	0	0.920858	0	0	0.570995	0.433879	-0.0609053	0.662284	0.214909	0.158819	-0.528258	-0.0118361	0.393826	0.675001	0.324131	3dpo	LV-GFP
3dpo	LV-GFP	-0.487213	0.648131	-0.661959	-0.464088	-0.811465	-0.45093	-0.376378	-0.770678	0	-0.888562	0.00842038	-1.01158	0	0	0	-0.313235	-0.399045	0	-0.21759	0	0	-0.209015	-0.229284	-0.578133	-0.480403	-0.564568	-0.279252	-0.617942	-0.602964	-1.33357	-0.729859	0.075386	3dpo	LV-GFP
3dpo	LV-GFP	0.274114	0.80262	-0.234901	-0.0309664	-0.414025	0.0169653	-0.376378	-0.00175474	0	-0.338788	-0.213854	2.13237	0	0	0	0.0479293	-0.397361	0	-0.269355	0	0	-0.387025	-0.229284	-0.746695	-0.630854	-0.562133	-0.750418	-0.933875	-1.02899	0.988301	-0.74008	-0.391464	3dpo	LV-GFP
3dpo	LV-GFP	0.0970208	0.668391	-0.664637	-0.285568	-0.732368	-0.2757	-0.376378	-0.700007	0	-0.738275	-0.799585	-0.717225	0	0	0	-0.620283	-0.401108	0	-0.186819	0	0	-0.197687	-0.184037	-0.541045	-0.243404	-0.439455	-0.465955	-0.54244	0.418187	-1.29297	-0.311567	0.375773	3dpo	LV-GFP
3dpo	LV-GFP	0.472665	0.946483	0.563933	0.289071	0.0960042	0.403139	-0.376378	1.16042	0	0.214545	0.62242	-0.345292	0	0	0	0.579617	0.654418	0	0.832818	0	0	0.545103	0.293794	-0.12627	0.219386	-0.10905	0.459613	-0.605124	-0.833874	0.265823	-0.166608	0.0347582	3dpo	LV-GFP
3dpo	LV-ChABC	0.353884	-0.121404	-0.852143	-0.651144	-0.271104	-0.319581	-0.376378	-0.168726	0	-0.845953	-0.030778	-0.940178	0	0	0	-0.00101016	-0.397172	0	-0.412861	0	0	1.32935	-0.392873	-0.288989	-0.678688	-0.482225	-0.980171	-0.728846	-0.71721	-0.0855051	-0.544691	0.349826	3dpo	LV-ChABC
3dpo	LV-ChABC	1.12164	1.70518	2.35237	1.63393	3.47211	1.79524	-0.376378	1.534	0	1.67516	2.213	0.221519	0	0	0	2.93619	3.23832	0	1.80053	0	0	1.46828	3.71572	0.597269	2.46258	2.61021	1.71236	0.294173	1.68102	0.484982	1.19955	2.55869	3dpo	LV-ChABC
3dpo	LV-ChABC	-0.170745	0.328994	-0.0819033	-0.285408	0.0207334	-0.434685	-0.376378	0.195816	0	-0.967025	-0.450747	-0.901606	0	0	0	-0.267979	-0.388966	0	-0.412861	0	0	-0.488977	-0.38442	-0.225457	0.602185	-0.364319	0.496963	-0.610133	-0.499156	0.347874	0.303724	-0.262777	3dpo	LV-ChABC
3dpo	LV-ChABC	-0.134525	-0.103857	-0.229276	0.22727	-0.53571	-0.416613	-0.376378	-0.092067	0	-0.923252	-0.440042	-0.746749	0	0	0	-0.312546	-0.402109	0	-0.0108636	0	0	-0.280219	-0.258109	-0.564835	0.0461878	-0.34968	-0.553636	-1.14778	-0.646959	-0.191815	-0.523419	-0.102696	3dpo	LV-ChABC
3dpo	LV-ChABC	1.70392	0.604688	1.78274	2.79768	0.504943	1.11113	-0.376378	1.93414	0	1.57142	1.4764	0.482249	0	0	0	1.14934	1.69016	0	2.6555	0	0	2.10524	0.175384	1.05272	1.62211	1.30689	1.50544	0.00221848	2.35681	1.52331	1.28624	1.59548	3dpo	LV-ChABC
3dpo	LV-ChABC	0.960918	0.761371	1.1802	0.509402	-0.00361988	2.47226	-0.376378	0.33643	0	1.78687	1.76092	-0.0539088	0	0	0	0.897543	-0.359488	0	-0.00747328	0	0	1.12856	-0.0676597	3.30716	0.0520633	1.99641	0.528308	-0.0251535	1.31014	-0.31359	-0.241598	1.02936	3dpo	LV-ChABC
7dpo	Naive 1	-0.0754737	0	1.09948	0.566554	1.76129	-0.665744	4.00296	0.32602	0	0.359925	0.767704	3.04137	0	0	0	-0.596638	-0.7186	0	-0.927404	0	0	0	0	0.0780231	-0.562285	-0.434992	-0.28494	1.04452	-0.353593	0.869554	-0.391181	-0.774734	7dpo	Naive 1
7dpo	Naive 2	-0.962952	0	0.133439	-1.03661	0.651742	0.0191451	0.398788	-0.222295	0	1.0236	-0.291733	0.430135	0	0	0	-0.596638	-0.7186	0	-0.927404	0	0	0	0	0.23273	1.86988	0.761119	2.69064	2.93759	0.591305	-0.398826	3.35276	-0.762491	7dpo	Naive 2
7dpo	Naive 3	-1.05179	0	-0.87094	-1.68351	-1.62472	-1.17369	-0.309982	-1.35785	0	-1.18808	-1.29629	-1.08151	0	0	0	-0.596638	-0.7186	0	-0.927404	0	0	0	0	-1.75258	-0.865461	-0.640587	-0.726286	-0.82412	-1.23942	-1.08811	-0.968562	-0.858273	7dpo	Naive 3
7dpo	Naive 4	-0.942134	0	-0.453999	-1.07917	-0.341399	-0.781852	0.171772	-0.755736	0	-0.299055	-0.670788	0.114889	0	0	0	-0.596638	-0.7186	0	-0.927404	0	0	0	0	-0.809069	-0.442986	-0.348461	-0.115178	0.526181	-0.541841	-0.530818	-0.282627	-0.834039	7dpo	Naive 4
7dpo	Naive 5	-0.91704	0	-0.617468	-1.21462	-0.540506	-0.684841	0.171772	-0.910562	0	-0.275584	-0.644244	-0.133048	0	0	0	-0.596638	-0.7186	0	-0.927404	0	0	0	0	1.04189	-0.201918	-0.446654	-0.112177	0.00525002	-0.638513	-0.525144	-0.199414	-0.824614	7dpo	Naive 5
7dpo	Naive 6	-0.963163	0	-0.202218	-0.920314	-0.118169	-0.865721	0.171772	-0.56446	0	-0.322124	-0.696517	0.403669	0	0	0	-0.596638	-0.7186	0	-0.927404	0	0	0	0	-1.6374	-0.611685	-0.223308	-0.118168	1.2088	-0.437509	-0.536453	-0.358671	-0.840987	7dpo	Naive 6
7dpo	LV-GFP	0.955045	0	3.21621	0.0555681	1.67076	2.56676	-0.354391	2.25669	0	1.56298	1.90119	0.74002	0	0	0	3.25134	0.77242	0	3.28159	0	0	0	0	2.39688	2.71039	3.27002	2.06209	-0.191609	1.94417	0.463682	1.62371	0.294934	7dpo	LV-GFP
7dpo	LV-GFP	0.736143	0	0.394811	1.74282	-0.0227904	1.5546	-0.354391	0.474579	0	0.218234	-0.509542	0.145685	0	0	0	-0.494094	-0.704794	0	0.437312	0	0	0	0	0.187259	1.48933	0.651381	0.965687	-0.0348342	1.93134	-0.608756	0.813894	0.299045	7dpo	LV-GFP
7dpo	LV-GFP	0.1417	0	1.50633	1.15824	0.778202	1.3469	-0.354391	1.45362	0	0.263748	0.936143	-0.243538	0	0	0	2.1243	-0.525041	0	1.04982	0	0	0	0	-0.0980102	0.918242	0.596808	0.99952	-0.868079	-0.983848	-0.168687	0.0487859	-0.391231	7dpo	LV-GFP
7dpo	LV-GFP	2.38461	0	0.174409	1.47991	-0.517567	0.232916	-0.354391	1.51711	0	2.44291	1.69497	0.361649	0	0	0	0.168665	2.6832	0	-0.0302221	0	0	0	0	0.669491	-0.660208	1.44046	0.381564	-0.494507	1.0839	-0.335279	0.350236	2.74053	7dpo	LV-GFP
7dpo	LV-GFP	2.17557	0	-0.737721	1.17919	1.24231	0.278851	-0.354391	1.19323	0	0.099544	1.90119	1.05604	0	0	0	0.235043	2.02544	0	0.441932	0	0	0	0	1.23292	-0.266007	-0.574935	-0.453011	1.05335	1.2951	1.84925	-0.443328	1.38715	7dpo	LV-GFP
7dpo	LV-GFP	-0.561662	0	-0.778119	-0.35301	-1.50707	-0.786129	-0.354391	-0.279964	0	0.198835	-0.522576	-0.300348	0	0	0	-0.265821	0.180342	0	-0.237976	0	0	0	0	-0.423736	-0.550068	-0.00512691	-0.63935	-0.48631	-0.248658	0.0444985	-0.594875	0.145367	7dpo	LV-GFP
7dpo	LV-ChABC	-0.567824	0	-0.404206	0.275133	-0.971358	-0.104689	-0.354391	-0.498576	0	-1.22722	-0.716575	-1.2446	0	0	0	-0.355132	-0.385437	0	0.41641	0	0	0	0	-0.593689	-0.272587	-0.673413	-0.783209	-0.905899	-1.12755	-0.922745	-0.681523	-0.655178	7dpo	LV-ChABC
7dpo	LV-ChABC	-0.139572	0	-0.410783	0.00121361	0.968011	1.18497	-0.354391	-0.335451	0	-0.939583	-0.262795	-1.08282	0	0	0	-0.254869	-0.362838	0	-0.0447122	0	0	0	0	0.187748	-0.121408	-0.686803	-0.638805	-1.07199	-0.867735	-0.0179783	-0.412065	-0.448202	7dpo	LV-ChABC
7dpo	LV-ChABC	-0.494887	0	-0.625923	-0.912057	-0.383105	-0.503306	-0.354391	-1.16796	0	-1.37201	-1.22402	-1.24793	0	0	0	-0.128039	-0.49193	0	-0.232261	0	0	0	0	-0.780264	-0.325301	-0.777031	-0.805801	-0.851686	-0.864981	-0.569248	-0.666822	-0.693354	7dpo	LV-ChABC
7dpo	LV-ChABC	-0.449594	0	-0.410783	-0.027652	0.283506	-0.00142988	-0.354391	-0.332295	0	-1.08102	-0.296079	-0.720683	0	0	0	-0.170434	-0.573181	0	0.0604331	0	0	0	0	-0.392132	-0.06758	-0.500213	-0.697811	-0.742107	-0.649287	0.16817	-0.32463	-0.589376	7dpo	LV-ChABC
7dpo	LV-ChABC	0.0332857	0	0.0035275	-0.0886039	0.315591	-0.575496	-0.354391	-0.595285	0	0.0935194	-0.109316	0.0493163	0	0	0	-0.190764	0.958775	0	0.319606	0	0	0	0	-0.105657	-0.804867	-0.192309	-0.649801	0.082594	0.523167	0.118727	-0.372525	0.756617	7dpo	LV-ChABC
7dpo	LV-ChABC	0.523924	0	-0.388235	1.10402	-0.391779	-0.175527	-0.354391	0.546436	0	0.934353	0.568664	0.300236	0	0	0	-0.010585	0.648671	0	0.354664	0	0	0	0	1.05352	-0.613045	-0.518785	-0.611113	0.082594	0.47415	3.00394	-0.229071	1.22938	7dpo	LV-ChABC
7dpo	LV-ChABC	0.175819	0	-0.627802	-0.247102	-1.25295	-0.865721	-0.354391	-0.747244	0	-0.492964	-0.529387	-0.588526	0	0	0	-0.329787	0.0859753	0	-0.252163	0	0	0	0	-0.487932	-0.622438	-0.697169	-0.463849	-0.469744	0.109798	-0.815779	-0.264085	0.819456	7dpo	LV-ChABC
14dpo	Naive 1	-0.288728	0	3.30846	-0.0573947	1.48121	-0.635407	3.88537	0.124259	0	0.342944	1.06733	2.47003	0	0	0	-0.840476	-0.969193	0	0	0	0	0	0	-0.211969	0.221743	-0.423163	-0.0843389	0.694612	-0.797319	0.155988	-0.234963	-1.03056	14dpo	Naive 1
14dpo	Naive 2	-1.33299	0	1.49476	-1.16933	0.523193	1.12897	0.369783	-0.437208	0	1.32581	-0.59626	-0.111466	0	0	0	-0.840476	-0.969193	0	0	0	0	0	0	-0.0928093	3.7487	3.0661	3.22894	2.89794	0.134448	-0.752347	3.43147	-1.02062	14dpo	Naive 2
14dpo	Naive 3	-1.43753	0	-0.390928	-1.61802	-1.44237	-1.94395	-0.321569	-1.60001	0	-1.94958	-2.17367	-1.6059	0	0	0	-0.840476	-0.969193	0	0	0	0	0	0	-1.62194	-0.217901	-1.02292	-0.575775	-1.48028	-1.67084	-1.24597	-0.800391	-1.09837	14dpo	Naive 3
14dpo	Naive 4	-1.3085	0	0.391863	-1.19886	-0.334315	-0.934518	0.148346	-0.983445	0	-0.632977	-1.19148	-0.423122	0	0	0	-0.840476	-0.969193	0	0	0	0	0	0	-0.895228	0.394742	-0.170736	0.10469	0.0913201	-0.982951	-0.846871	-0.128656	-1.0787	14dpo	Naive 4
14dpo	Naive 5	-1.27897	0	0.0849553	-1.2928	-0.50623	-0.684604	0.148346	-1.14199	0	-0.598217	-1.14979	-0.668234	0	0	0	-0.840476	-0.969193	0	0	0	0	0	0	0.530428	0.744321	-0.457183	0.108032	-0.514987	-1.07828	-0.842808	-0.0471653	-1.07105	14dpo	Naive 5
14dpo	Naive 6	-1.33324	0	0.864572	-1.08867	-0.141572	-1.15058	0.148346	-0.787581	0	-0.667142	-1.23188	-0.137631	0	0	0	-0.840476	-0.969193	0	0	0	0	0	0	-1.53323	0.150106	0.194359	0.10136	0.88582	-0.880069	-0.850906	-0.203125	-1.08434	14dpo	Naive 6
14dpo	LV-GFP	0.452874	0	-0.479473	0.483924	-1.37899	0.537527	-0.364886	0.889753	0	1.70779	-0.264207	-0.395471	0	0	0	0.293478	0.257207	0	0	0	0	0	0	0.414268	-0.420143	1.05643	-0.495794	0.0908689	0.461498	2.26497	-0.638084	0.418257	14dpo	LV-GFP
14dpo	LV-GFP	1.06226	0	-0.479473	0.527797	0.242879	-0.461722	-0.364886	0.475054	0	0.404036	-0.0913281	0.223814	0	0	0	0.108011	0.719458	0	0	0	0	0	0	1.24098	-0.420143	-0.238562	-0.00997859	0.0575584	0.451614	0.0422779	-0.345691	0.243763	14dpo	LV-GFP
14dpo	LV-GFP	1.68755	0	-0.479473	0.308983	-0.498618	0.466095	-0.364886	2.48194	0	1.51817	1.1652	2.13377	0	0	0	1.02639	1.90892	0	0	0	0	0	0	2.61625	-0.420143	1.13693	1.70157	-0.375662	1.91571	0.679331	1.61518	1.15836	14dpo	LV-GFP
14dpo	LV-GFP	0.629545	0	-0.479473	0.352996	-0.249432	0.842346	-0.364886	-0.000858972	0	-0.437906	0.85813	0.363633	0	0	0	-0.230107	0.311154	0	0	0	0	0	0	0.658719	-0.420143	-0.652481	-0.468319	0.0913201	0.158528	2.31271	-0.0536978	0.254164	14dpo	LV-GFP
14dpo	LV-GFP	-0.0625758	0	-0.479473	-0.596218	-1.14875	-0.988849	-0.364886	-0.794681	0	-0.785344	-0.678514	-1.09672	0	0	0	0.423311	-0.724925	0	0	0	0	0	0	0.291788	-0.420143	-1.00402	-0.431584	-1.34643	-0.820557	-0.752347	-0.471836	0.0626167	14dpo	LV-GFP
14dpo	LV-GFP	0.436189	0	-0.479473	0.840435	-0.50623	0.616544	-0.364886	0.822907	0	0.975356	0.976803	0.758456	0	0	0	0.0469838	1.52148	0	0	0	0	0	0	-0.494251	-0.420143	-0.14279	0.517635	0.37178	2.02613	0.339855	-0.0536978	0.567208	14dpo	LV-GFP
14dpo	LV-ChABC	1.12526	0	-0.479473	-0.217609	-0.692873	1.02499	-0.364886	-0.458793	0	-0.22951	1.27234	-0.654018	0	0	0	0.99922	0.779042	0	0	0	0	0	0	0.000602527	-0.420143	-0.724301	-0.569095	-0.468682	-0.0872619	-0.266578	0.10668	1.98469	14dpo	LV-ChABC
14dpo	LV-ChABC	-0.0418091	0	-0.479473	-0.109556	1.10184	0.617583	-0.364886	-0.953395	0	-1.63564	-0.0271563	-0.716915	0	0	0	-0.4414	-0.525839	0	0	0	0	0	0	-0.961603	-0.420143	-0.987639	-0.735822	-1.06136	-0.773482	-0.722599	-0.446136	-0.312214	14dpo	LV-ChABC
14dpo	LV-ChABC	-0.462567	0	-0.479473	1.1985	1.8372	-0.403147	-0.364886	0.439401	0	-0.0415877	0.562546	-0.160544	0	0	0	-0.0194318	-0.17004	0	0	0	0	0	0	-0.668244	-0.420143	-0.516402	-0.72726	0.215786	0.621956	-0.327347	-0.679661	-0.0450912	14dpo	LV-ChABC
14dpo	LV-ChABC	0.85863	0	-0.479473	1.76991	1.76771	2.10861	-0.364886	0.268965	0	0.123338	0.905106	-0.123591	0	0	0	3.18108	0.46371	0	0	0	0	0	0	0.275612	-0.420143	0.459914	-0.753514	-0.707879	0.158528	-0.0512241	-0.516734	0.392176	14dpo	LV-ChABC
14dpo	LV-ChABC	0.403593	0	-0.479473	0.406759	0.0745274	0.0705493	-0.364886	0.603936	0	0.113842	0.274107	0.0603727	0	0	0	-0.215118	-0.425247	0	0	0	0	0	0	0.14255	-0.420143	-0.0199156	-0.529165	0.874216	0.397876	0.486796	-0.375395	-0.324994	14dpo	LV-ChABC
14dpo	LV-ChABC	0.891014	0	-0.479473	1.45916	-0.129166	-0.210442	-0.364886	1.05174	0	0.466619	0.32272	0.0835387	0	0	0	-0.129559	1.70024	0	0	0	0	0	0	0.308076	-0.420143	0.446369	-0.381583	-0.31593	0.76446	0.377065	-0.158095	1.98469	14dpo	LV-ChABC

[truncated: 18 more sheets: Supplementary Figure 3 - OK , Supplementary Figure 4 - OK, Supplementary Figure 5 - OK, Supplementary Figure 6 - OK, Supplementary Figure 7 - OK, Supplementary Figure 8 - OK, Supplementary Figure 9 - OK, Supplementary Figure 10 - OK, Supplementary Figure 11 - OK, Supplementary Figure 12 - OK, Supplementary Figure 13 - OK, Supplementary Figure 14 - OK, Supplementary Figure 15 - OK, Supplementary Fig 13 - WB p38, Supplementary Fig 13 - WB ERK, Supplementary Fig 13 - WB JNK, Supplementary Fig 13 - WB p65, Supplementary Fig 14 - WB iNOS]
